# Supplementary material for: Chronic constriction injury-induced changes in circular RNA expression profiling of the dorsal root ganglion in a rat model of neuropathic pain
Source: BMC Neurosci. 2022 Nov 15;23:64. doi: 10.1186/s12868-022-00745-5 (PMC9664791; doi:10.1186/s12868-022-00745-5)
Supplement: Supplementary file 1 — Additional file 1: Table S1. List of DNA primer sequences designed for qPCR. [file 12868_2022_745_MOESM1_ESM.xlsx]

## Sheet: Sheet1
Supplementary Table 1. List of DNA primer sequences designed for qPCR
Target circRNA or gene name		Primer sequence 5'-3'	Product length (bp)
rno_circRNA_ch7	Forward	CAGCAGACGGAGATGCGAGT	177
	Reverse	GAATTACCACTGGCCCAGTTAC
rno_circRNA_ch13	Forward	CTTAGTTGTTGGGCAATGACG	132
	Reverse	GAGAAAAAGGCAAAACTGAGTAAGC
rno_circRNA_ch1	Forward	GGCGAACTGAATGTAATACCAAAG	136
	Reverse	CAGAGAGGCTGGATCAACTTCA
rno_circRNA_ch2	Forward	TGAACACACTCCGTGGACTCTT	171
	Reverse	GGTCTGGGACAGCTAAGTGCC
rno_circRNA_ch4	Forward	CTGGACCTCAATCGACATTCTAG	138
	Reverse	CTGGACCTCAATCGACATTCTAG
rno_circRNA_ch15	Forward	CTCCAATCACAGGTCACATGG	124
	Reverse	GCTCCACAGATACAGCACACACT
rno_circRNA_ch3	Forward	GTGTTATGCACATGCCACAGTT	209
	Reverse	TCTTCAACACAGCAACCTCCAT
rno_circRNA_ch10	Forward	ACCGTGTACAACACCTTCAGAGC	143
	Reverse	TGATGGACCGTGGAATTCACT
rno_circRNA_ch20	Forward	GCTGTTCGACGAGTATGAATTGCT	179
	Reverse	GGTGGCTCAAACGCTGAAATA
GAPDH	Forward	GGTGGACCTCATGGCCTACA	238
	Reverse	CTCTCTTGCTCTCAGTATCCTTGCT
