# Supplementary material for: Chronic constriction injury-induced changes in circular RNA expression profiling of the dorsal root ganglion in a rat model of neuropathic pain
Source: BMC Neurosci. 2022 Nov 15;23:64. doi: 10.1186/s12868-022-00745-5 (PMC9664791; doi:10.1186/s12868-022-00745-5)
Supplement: Supplementary file 2 — Additional file 2: Table S2. List of total circRNAs detected in the DRG of NC and CCI rats. RNA-seq was performed to profile circRNA expression in four paired DRG samples. A total of 13,172 circRNAs were detected in the L4–L5 DRG samples from the CCI and NC groups (4 mice per group). [file 12868_2022_745_MOESM2_ESM.xls]

## Sheet: circRNA_RPM
circName	NC-1_RPM	NC-2_RPM	NC-3_RPM	NC-4_RPM	CCI-1_RPM	CCI-2_RPM	CCI-3_RPM	CCI-4_RPM
rat_circ:chr18:29437910-29440885	0.20918	0	0	0	0	0	0	0
rat_circ:chr6:111058788-111081661	0.0896487	0	0.0793614	0.0627074	0	0	0	0.17233
rat_circ:chr4:108913081-108982246	3.39171	0.502728	2.0634	1.31686	7.68841	11.6277	6.11748	2.82356
rat_circ:chr12:31353490-31356017	0.0597658	0	0.0396807	0	0	0	0	0
rat_circ:chr14:44228829-44229728	0	0	0	0	0	0	0.0292004	0.159074
rat_circ:chr17:15966233-15978144	0	0.0279293	0	0.0125415	0	0	0	0
rat_circ:chr5:128405604-128414608	0.493068	0.111717	0	0.163039	0	0	0.0730009	0.490477
rat_circ:chr5:70529836-70574031	0.0298829	0.083788	0.0132269	0.025083	0	0	0	0
rat_circ:chr1:162211000-162211300	0	0.0558587	0.0132269	0	0	0	0	0.0265123
rat_circ:chr2:244264055-244279232	0.0747073	0	0	0.0501659	0	0	0	0
rat_circ:chr7:140337244-140337692	0	0.083788	0	0.0125415	0.0129653	0	0.0584007	0.0795369
rat_circ:chr17:81394625-81400580	0	0	0	0	0	0.036527	0.0438006	0
rat_circ:chr14:37551778-37583161	0	0.0558587	0.0661345	0	0	0	0	0
rat_circ:chr3:81134588-81143240	0	0.474799	0	0	0.0777916	0.0608783	0	0
rat_circ:chr10:37764317-37768254	0.298829	0.111717	0	0	0	0	0	0.357916
rat_circ:chr19:17493068-17494680	0	0.0977527	0.0661345	0	0.0129653	0	0	0
rat_circ:chr9:86067126-86069833	0	0.0698233	0	0	0	0	0	0.198842
rat_circ:chr2:147877035-147947255	0.254005	0.0977527	0.0529076	0.0501659	0.0388958	0.0243513	0.0730009	0.145818
rat_circ:chr10:71577507-71583367	0	0.0139647	0.0264538	0	0	0	0.0584007	0
rat_circ:chr4:10847967-10890341	0.283888	0.0698233	0.0925883	0.0752489	0.0259305	0.0121757	0.248203	0.0530246
rat_circ:chr12:23962947-23975065	0.239063	0.0279293	0	0.0125415	0	0	0	0.119305
rat_circ:chr12:17433616-17448945	1.10567	1.57801	1.49464	2.39542	1.73735	1.19321	1.97103	0.291635
rat_circ:chr5:25181562-25196901	0	0	0.0132269	0.0376244	0	0	0	0.092793
rat_circ:chr3:171668725-171689030	0.149415	0.0977527	0	0.025083	0.0259305	0	0	0.0795369
rat_circ:chr2:85479799-85540949	0.164356	1.49422	0.621664	0.689781	0.531576	0.426148	0.467206	0.331404
rat_circ:chr5:172936581-172957859	2.54005	0.893739	0.952336	0	0.557507	0	0.919812	2.74402
rat_circ:chr10:88712174-88718214	0.0298829	0	0	0.025083	0	0	0.0292004	0
rat_circ:chr4:38838812-38870983	0.0597658	0.0698233	0	0	0	0	0	0
rat_circ:chr10:8331904-8371302	0.806838	0.586516	0.701025	0.476576	2.19113	3.03174	1.53302	1.33887
rat_circ:chr3:56242357-56268899	0.0597658	0.0698233	0.0529076	0.163039	0.0648264	0.0730539	0.0876011	0.0795369
rat_circ:chr15:38130856-38137897	0.478126	0.0558587	0.119042	0	0.0518611	0.0243513	0.0292004	0.304891
rat_circ:chr4:123421564-123426886	5.02033	10.4875	6.32246	10.5725	7.28648	4.67545	10.8041	4.54686
rat_circ:chr6:57016029-57024443	0.687307	0.139647	0.105815	0.125415	0	0	0	0.384428
rat_circ:chr17:53963185-53966929	0.119532	0.0279293	0.0793614	0	0	0	0	0
rat_circ:chr6:30550488-30589369	7.47073	4.25922	7.06316	7.71301	18.2162	19.1888	14.8338	7.46321
rat_circ:chr13:26387926-26390100	0.298829	0.363081	0.515849	0.326079	0.324132	0.304391	0.481806	0.980955
rat_circ:chr1:270054933-270073217	0	0	0.0529076	0.0125415	0	0	0	0
rat_circ:chr2:202986321-202998292	0	0.0698233	0.0396807	0.0125415	0	0.0243513	0.0292004	0.119305
rat_circ:chr5:146493984-146526210	0.0298829	0.0139647	0.0132269	0	0.0129653	0	0	0.225354
rat_circ:chrX:105275102-105277336	0	0	0.0132269	0	0.0518611	0.0121757	0	0
rat_circ:chr18:26633551-26640882	0.0896487	0.083788	0.0529076	0.0877904	0	0.036527	0	0.397684
rat_circ:chr15:61764375-61768342	0.194239	0.307223	0.0529076	0.326079	0.0777916	0.28004	0.233603	0.198842
rat_circ:chr10:91965974-91969538	0.0448244	0	0	0.0877904	0.0259305	0	0.0730009	0.0265123
rat_circ:chr16:78677262-78725075	0	0.041894	0	0	0	0	0	0.0662807
rat_circ:chr12:37710337-37713941	0	0	0	0.0125415	0	0	0	0.106049
rat_circ:chr1:190557651-190585358	0	0.0279293	0	0	0	0.0243513	0	0.0397684
rat_circ:chr14:88773328-88775039	0.149415	0.041894	0	0	0	0	0.0438006	0
rat_circ:chr1:278580846-278590747	0	0.0279293	0.105815	0	0	0	0	0.119305
rat_circ:chr1:281361991-281371644	0.119532	0.167576	0.0264538	0.0877904	0.0648264	0.146108	0.160602	0.198842
rat_circ:chr11:66454714-66495638	0.20918	0	0.0529076	0	0	0	0.0584007	0
rat_circ:chr3:139907832-139936987	0	0.041894	0	0.025083	0	0	0	0
rat_circ:chr5:123824724-123825786	0.747073	0.432905	0.462941	0.313537	0.324132	0.146108	0.204403	0.967698
rat_circ:chr4:8120652-8149019	0.239063	0	0.105815	0.0627074	0.0259305	0.0243513	0.116801	0.437453
rat_circ:chr5:16592163-16602186	0.567775	0.0977527	0.224857	0.213205	0.388958	0.219162	0.189802	0.715832
rat_circ:chrX:21721646-21721904	0	0	0.0132269	0.0501659	0	0	0.0146002	0
rat_circ:chr1:45983794-46014665	0.0597658	0.0977527	0.0925883	0.025083	0.0388958	0.0243513	0.0730009	0.34466
rat_circ:chr14:10477024-10484284	0.224122	0.041894	0.0132269	0	0	0	0.0438006	0.556758
rat_circ:chr1:132003515-132012253	0.20918	0.111717	0.119042	0.0501659	0.635298	1.19321	0.467206	0.106049
rat_circ:chr8:26652010-26653048	4.1089	4.14751	3.20091	4.01327	3.47469	2.50818	4.23405	3.32729
rat_circ:chr15:25344221-25348093	0	0	0	0	0	0.0121757	0.0146002	0
rat_circ:chr6:133761889-133770506	1.37461	0.125682	0.198403	0.175581	0.0518611	0	0	1.45818
rat_circ:chr6:871525-894714	0.194239	0.167576	0.198403	0.112873	0.0388958	0.036527	0.116801	0
rat_circ:chr7:34057078-34058440	0.0298829	0.0698233	0.0793614	0.0376244	0.0129653	0	0	0.291635
rat_circ:chrX:63177769-63182385	1.67344	0.726163	0.158723	0.326079	0.324132	0.0852296	0.189802	2.45239
rat_circ:chr2:195761079-195776017	0.0597658	0.041894	0.132269	0.0125415	0.0129653	0	0	0.0662807
rat_circ:chr8:77189085-77196513	0.627541	0.125682	0.0529076	0.112873	0.0777916	0	0.102201	1.25933
rat_circ:chr14:9238752-9258732	0.0298829	0	0	0.0376244	0.0388958	0	0	0
rat_circ:chr2:2758476-2769957	0.298829	0.195505	0.21163	0.313537	0.907569	1.05928	0.934412	0.543502
rat_circ:chr1:200847639-200848263	0.0896487	0.0139647	0	0.025083	0.0777916	0.0243513	0.0438006	0
rat_circ:chr6:55965567-56036516	0	0.223435	0	0.0376244	0	0	0.277404	0.198842
rat_circ:chr14:25909290-25945016	0.20918	0	0.0529076	0.0501659	0	0	0	0.17233
rat_circ:chr13:51710812-51714375	0.0896487	0.139647	0.0132269	0	0	0	0.131402	0
rat_circ:chr2:257919996-257971762	0.0298829	0	0	0	0	0.0243513	0	0
rat_circ:chr9:91984613-92006897	0	0	0.0132269	0.0125415	0	0	0.0146002	0
rat_circ:chr2:41684250-41766991	11.5348	3.56099	3.66385	1.75581	2.29485	0.84012	2.71563	16.769
rat_circ:chr9:97026697-97028132	0.0149415	0	0	0.0376244	0.0777916	0	0	0.212098
rat_circ:chr4:17032161-17033623	0.642482	0.614445	0.290992	0.0501659	0.505646	0.243513	0.438006	0.51699
rat_circ:chr4:22527734-22536975	0.82178	0.0279293	0.198403	0.413869	0.544541	0.876647	0.481806	0.17233
rat_circ:chr12:36958864-36970828	0	0.083788	0.0396807	0	0.0259305	0	0.0876011	0.463965
rat_circ:chr10:15554042-15566961	0.762014	0.530657	0.449714	0.351161	0.168549	0.170459	0.77381	0.145818
rat_circ:chr8:79379383-79382533	0	0.0279293	0.0264538	0.0752489	0.0518611	0	0.0146002	0
rat_circ:chr10:109081758-109082808	0.0747073	0	0.0396807	0.025083	0.103722	0.292216	0.0876011	0
rat_circ:chr7:64707678-64722547	2.6297	0.502728	0.449714	0.413869	0.285236	0.206986	0.233603	1.73655
rat_circ:chr17:84855705-84922765	0.0747073	0	0	0	0	0	0.0146002	0
rat_circ:chr13:31140421-31186487	0.866604	0.0698233	0.0396807	0.0125415	0.0907569	0	0.0292004	0.265123
rat_circ:chr3:13767568-13772785	0	0	0	0	0	0	0.0146002	0.0795369
rat_circ:chr1:205810160-205816538	0	0.0279293	0.0132269	0.0877904	0	0	0.0146002	0
rat_circ:chr16:74785230-74789311	0.283888	0.279293	0.251311	0.125415	0.544541	0.92535	0.496406	0.636295
rat_circ:chr12:9764074-9764541	0	0	0	0	0	0	0.0292004	0.185586
rat_circ:chr17:26968192-26985211	0	0.0279293	0.0264538	0	0	0	0	0.0530246
rat_circ:chr2:140366057-140384250	0	0	0	0.0501659	0.0129653	0	0.0292004	0
rat_circ:chr1:146080216-146080681	0	0.041894	0	0	0	0.0608783	0.0730009	0.185586
rat_circ:chr6:137778147-137779072	0	0.0558587	0	0	0	0	0	0
rat_circ:chr1:224934288-224934412	0.31377	0.237399	0.396807	0.33862	0.388958	0.255689	0.394205	0.198842
rat_circ:chr7:126251294-126271959	0	0.0279293	0	0	0.0259305	0	0	0
rat_circ:chr1:267058204-267092775	1.37461	2.02488	1.08461	1.95647	1.58176	0.791417	1.70822	1.2991
rat_circ:chr7:14539567-14541384	0.268946	0.083788	0.238084	0.0501659	0.0259305	0.0730539	0.175202	0.0530246
rat_circ:chr1:250712452-250727219	0.31377	0.223435	0.290992	0.526742	0.168549	0.19481	0.189802	0.106049
rat_circ:chr14:36188510-36202025	0.224122	0.139647	0	0.025083	0	0.0608783	0	0
rat_circ:chr3:2021173-2037071	0.134473	0	0.0132269	0	0	0.0243513	0	0.278379
rat_circ:chr8:45676543-45694519	0	0.0279293	0.0529076	0.125415	0	0.0487026	0	0.0662807
rat_circ:chr4:51893674-51905428	0.388478	0.0977527	0.0661345	0.025083	0.0777916	0.158283	0.0876011	0.34466
rat_circ:chr5:81963969-82041036	0.224122	0.363081	0.145496	0.213205	0.350062	0.0487026	0.175202	0.238611
rat_circ:chr8:69162681-69164753	0.194239	0.0698233	0.0264538	0.0376244	0.0518611	0	0	0.397684
rat_circ:chr5:150156336-150162922	0	0	0	0.0125415	0.0388958	0.0243513	0	0
rat_circ:chr6:36764013-36766059	1.19532	0.558587	0.158723	0.137956	0.0907569	0.19481	0.0584007	0.888162
rat_circ:chr15:39793373-39797194	0.0298829	0	0	0	0	0	0	0
rat_circ:chr9:30765134-30797246	0.0597658	0	0	0	0	0	0	0.145818
rat_circ:chr17:83539460-83589045	0.268946	0.0139647	0	0	0.0129653	0	0	0.0530246
rat_circ:chr8:129849921-129869571	0.0597658	0.0139647	0	0.0376244	0.0129653	0	0	0
rat_circ:chr2:119272438-119278944	0.239063	0.0977527	0.0661345	0.0125415	0.0388958	0.0487026	0.116801	0.477221
rat_circ:chr1:243014234-243047294	0.0597658	0.0698233	0.0925883	0.0877904	0.233375	0.231337	0.102201	0.265123
rat_circ:chr16:14131331-14186953	0.0298829	0	0.0132269	0.0125415	0.0259305	0	0	0.0397684
rat_circ:chr3:118184448-118261319	0	0	0	0.025083	0	0	0	0.0795369
rat_circ:chr9:62291942-62298125	0	0	0	0.0501659	0	0	0.0146002	0
rat_circ:chr5:161035128-161041438	0.194239	0.167576	0	0	0.0388958	0	0.146002	0
rat_circ:chr1:128501692-128526760	0.20918	0.0977527	0	0.025083	0	0.0730539	0.0584007	0.58327
rat_circ:chr2:47289414-47298799	0.896487	0.167576	0.304219	0.200664	1.55583	2.16727	0.992813	0.477221
rat_circ:chr15:110036614-110046726	0.687307	0.335152	0.158723	0.150498	0.0777916	0.0243513	0.146002	0.821881
rat_circ:chr5:76006448-76011558	0.567775	0.139647	0.0925883	0.0376244	0	0.036527	0.0876011	0.278379
rat_circ:chr11:86824053-86829618	0.0896487	0	0	0.025083	0	0	0.116801	0.185586
rat_circ:chr7:107985291-108030597	1.88262	0.307223	0.886202	0.539284	2.82643	4.17625	2.71563	0.821881
rat_circ:chr6:27994818-28051704	0.134473	0	0.0264538	0	0	0	0	0
rat_circ:chr2:200221473-200253557	0.82178	1.10321	0.476168	0.376244	0.479715	0.401797	0.467206	0.357916
rat_circ:chr14:81579601-81598570	0.0597658	0.083788	0	0	0	0	0	0.0265123
rat_circ:chr2:127780826-127790495	0.119532	0.083788	0.105815	0	0.0777916	0.146108	0.116801	0.092793
rat_circ:chr5:135354650-135359472	1.68838	0.377046	0.145496	0.175581	0.155583	0.0487026	0.0876011	1.35213
rat_circ:chr2:236416283-236420765	0	0.0698233	0	0.100332	0	0	0	0.0265123
rat_circ:chr2:38062361-38074407	0.179297	0	0	0	0	0	0	0.145818
rat_circ:chr12:40307165-40332371	1.09073	0.0977527	0.185177	0.125415	0.194479	0	0	1.20631
rat_circ:chr19:32450974-32518940	0.508009	0.083788	0.0925883	0.0877904	0.0259305	0.036527	0	0.251867
rat_circ:chr10:74336108-74360926	0.0597658	0	0	0	0	0	0.0292004	0.0795369
rat_circ:chr5:33538521-33550067	0.149415	0.041894	0.0793614	0	0.0388958	0	0.0438006	0
rat_circ:chr7:103024404-103028863	0	0	0	0	0	0.0487026	0	0
rat_circ:chr3:111250424-111251407	4.09396	2.10866	1.24333	1.11619	0	0.304391	0.992813	4.78547
rat_circ:chr3:163609775-163617765	0	0	0	0	0.0259305	0	0.0146002	0.0795369
rat_circ:chr14:8288107-8319456	0	0.041894	0	0	0.0259305	0.0121757	0	0.0662807
rat_circ:chr2:200003303-200022431	1.77803	0.62841	1.15074	0.627074	2.72271	3.54311	2.51123	2.10773
rat_circ:chr5:128678699-128683197	0.0597658	0	0	0	0	0	0	0.0530246
rat_circ:chr5:167526171-167581074	0.224122	0.111717	0	0	0.0518611	0	0	0.278379
rat_circ:chr2:113739689-113745181	1.34473	0.335152	0.0925883	0.401327	0.0777916	0.0608783	0.175202	1.03398
rat_circ:chr3:12306722-12380940	0.149415	0.041894	0	0	0	0	0	0.0530246
rat_circ:chr18:59190041-59209831	0.866604	0.656339	0.343899	0.351161	0.142618	0.146108	0.613208	1.00747
rat_circ:chr5:7865440-7872679	0.179297	0	0.0264538	0	0.0259305	0.0243513	0	0.291635
rat_circ:chr14:28418126-28430117	0.0298829	0.041894	0	0.025083	0	0	0	0
rat_circ:chr5:22649751-22652225	0.0298829	0.0139647	0	0	0.0129653	0	0	0.106049
rat_circ:chr20:1976113-1976812	0	0	0.0132269	0	0.0129653	0	0.0146002	0
rat_circ:chr13:56151434-56216298	1.55391	0.391011	0.714252	0.438952	0.751986	1.21757	1.13881	0.596526
rat_circ:chr20:248409-265556	0.0747073	0	0.105815	0	0	0.0243513	0	0
rat_circ:chr3:67719259-67755221	0.403419	0	0.0925883	0.0501659	0.0518611	0.0243513	0.160602	0.225354
rat_circ:chr16:54940945-54967698	0	0	0.0132269	0	0.0129653	0	0.0146002	0.212098
rat_circ:chr4:118253086-118257428	0	0.0279293	0	0	0	0.0243513	0.0146002	0
rat_circ:chr17:71023781-71032352	0	0	0.0132269	0	0.0129653	0	0	0.185586
rat_circ:chr14:44759988-44764029	0.20918	0.307223	0.0793614	0.025083	0.142618	0.182635	0.262803	0.238611
rat_circ:chr14:15086543-15091475	7.82932	2.24831	0.740706	0.990777	0.570472	0.523553	0.81761	6.3762
rat_circ:chr18:85963894-85965546	0.791897	0.404975	0.264538	0.464035	0.505646	0.511377	0.569407	0.278379
rat_circ:chr10:67936673-67982051	0.896487	0.0698233	0.0264538	0	0.0518611	0	0	0.265123
rat_circ:chr5:138433397-138436136	0.194239	0	0	0.025083	0	0.0243513	0	0
rat_circ:chr11:34017712-34018067	0	0	0.198403	0	0	0.0974052	0	0
rat_circ:chr2:47139938-47146434	0.463185	0.083788	0.0264538	0.0627074	0	0.0243513	0.131402	0.835137
rat_circ:chr8:80373906-80389105	0	0	0	0	0.0129653	0.0121757	0	0
rat_circ:chr6:132383344-132391018	0.343653	0.111717	0.0793614	0.150498	0.0388958	0.0243513	0.0292004	0.0132561
rat_circ:chr1:268505992-268536504	0.403419	0.083788	0	0.0376244	0	0	0	0.106049
rat_circ:chr7:26536510-26542836	0.10459	0.0139647	0	0	0	0	0	0.0795369
rat_circ:chr10:7097292-7107237	0	0	0.0132269	0	0	0	0	0
rat_circ:chr5:36082008-36127172	0.388478	0.684269	0.674572	0.313537	0.531576	0.28004	0.744609	0.503733
rat_circ:chr1:268536397-268581541	0	0.0279293	0	0.025083	0	0	0.0292004	0
rat_circ:chr1:214927188-214931664	0.20918	0.181541	0	0	0	0.0243513	0.0292004	0
rat_circ:chr5:40847502-40856420	1.06084	0.293258	0.17195	0	0.116687	0.036527	0.102201	0.689319
rat_circ:chr20:20259263-20276110	0.866604	0.41894	0.224857	0.188122	0.116687	0.0852296	0.248203	2.31983
rat_circ:chr4:58453150-58485447	0	0.0139647	0	0	0.0259305	0	0	0
rat_circ:chr4:178093491-178106622	0.0448244	0.0139647	0.0264538	0.0752489	0.129653	0.0121757	0.131402	0.17233
rat_circ:chr1:164647412-164656574	0	0	0	0.0752489	0	0	0	0.0795369
rat_circ:chr10:57236768-57237168	2.24122	2.75104	1.83854	2.85946	1.84107	1.4002	2.13163	0.808625
rat_circ:chr2:27139423-27142673	0.343653	0.125682	0.17195	0.163039	0.570472	0.694012	0.408805	0.185586
rat_circ:chr16:10766351-10802548	0	0.041894	0.0132269	0	0	0	0	0
rat_circ:chr10:27142526-27153770	1.13555	0.404975	0.317445	0.288454	0.49268	0.121757	0.335804	1.2991
rat_circ:chr7:64050812-64065194	0.283888	0.251364	0.449714	0.288454	1.80217	2.05769	1.22642	0.34466
rat_circ:chr1:174547381-174556451	0.0747073	0.0279293	0	0	0	0	0	0
rat_circ:chr2:26203737-26213232	0	0	0	0	0.0518611	0	0	0
rat_circ:chr2:208198684-208203924	0.657424	0.0698233	0.119042	0.0501659	0.0259305	0	0	0.212098
rat_circ:chr18:3572978-3576582	0	0.0558587	0.0264538	0	0	0	0	0
rat_circ:chr1:235393349-235395737	0.537892	0.111717	0	0.150498	0	0	0.0584007	0.17233
rat_circ:chr9:113302946-113313484	0.0298829	0	0	0	0.0518611	0	0	0
rat_circ:chr9:45203455-45207736	0.537892	0.265329	0.0529076	0	0.0907569	0.0608783	0.204403	0.848393
rat_circ:chr19:26158895-26159801	0.10459	0	0	0.025083	0.0259305	0.0121757	0	0.0795369
rat_circ:chr3:3512475-3517163	3.04806	4.13354	3.61094	3.39874	3.57842	2.60559	3.37264	1.98842
rat_circ:chr16:71202872-71203611	0	0.111717	0.0661345	0.025083	0.0518611	0.0487026	0.0292004	0
rat_circ:chr4:173885673-173889303	0.0298829	0.041894	0.0529076	0	0	0	0	0
rat_circ:chr5:167486001-167558250	1.79297	0.726163	0.370353	0.363703	0.272271	0.121757	0.569407	1.69679
rat_circ:chr20:4453307-4467926	0	0.111717	0.0264538	0.0125415	0	0.0121757	0.0292004	0
rat_circ:chr2:261112888-261140418	0	0	0.0264538	0	0	0.0243513	0	0.0795369
rat_circ:chr14:21094806-21101757	0	0.0139647	0.0132269	0.025083	0	0	0	0
rat_circ:chr11:45492229-45497839	0.418361	0.167576	0.0396807	0	0.116687	0.0243513	0.0584007	0.874905
rat_circ:chr19:25690498-25700400	0	0.0558587	0.0661345	0	0	0	0.0146002	0.0265123
rat_circ:chrX:39751868-39761324	1.49415	0.195505	0.119042	0.100332	0.103722	0.0730539	0.116801	0.570014
rat_circ:chr1:98186648-98188041	0	0	0.0132269	0	0	0	0	0.106049
rat_circ:chr7:123178972-123179273	0.6126	1.28475	0.674572	1.0284	0.803847	0.620958	0.613208	0.41094
rat_circ:chr10:96821060-96871716	0	0.041894	0.0264538	0.025083	0	0.0852296	0	0
rat_circ:chr7:66755070-66763153	0	0.0279293	0.0661345	0	0	0	0	0
rat_circ:chr18:41026840-41052546	0.268946	0.0558587	0.119042	0.0627074	0.0129653	0	0.0876011	0.397684
rat_circ:chr15:103885014-103886205	0.134473	0	0.0264538	0.025083	0	0	0.0292004	0
rat_circ:chr17:58006111-58031197	0.6126	0.181541	0.0793614	0.0627074	0.155583	0.0487026	0.0292004	0.318147
rat_circ:chr6:72483375-72489163	0.0896487	0.0698233	0.0132269	0.137956	0	0	0.0438006	0.0795369
rat_circ:chr2:24067948-24073884	0	0.181541	0.0132269	0	0	0	0	0
rat_circ:chr3:8547346-8547585	0	0.041894	0.0264538	0.025083	0	0.036527	0	0.0265123
rat_circ:chr12:25442325-25442777	0	0.0139647	0	0	0	0	0	0
rat_circ:chr2:33950934-33955969	0	0	0	0	1.45211	1.02275	1.86882	52.7595
rat_circ:chr12:30756722-30761953	0.31377	0.041894	0.0396807	0.0376244	0	0	0.0876011	0.17233
rat_circ:chr3:112870249-112876773	0	0	0.0132269	0	0	0	0	0
rat_circ:chr2:61301866-61319541	0.433302	0.083788	0.0529076	0.263371	0	0	0.0584007	0.636295
rat_circ:chr14:81667646-81672500	1.07578	0.125682	0.21163	0.150498	0.116687	0.0487026	0.0730009	0.58327
rat_circ:chr10:62223768-62224929	0.0747073	0.0558587	0	0.0125415	0.0259305	0.0243513	0.0146002	0
rat_circ:chr1:142682098-142682602	0.672365	0.335152	0.0925883	0.0752489	0.0777916	0.0121757	0.0876011	0.424197
rat_circ:chr3:155188663-155189011	0	0.0558587	0	0	0.0907569	0.0487026	0.0730009	0.0530246
rat_circ:chr7:60790156-60794540	0	0.0279293	0	0.0125415	0.0259305	0	0.0146002	0
rat_circ:chr20:4463138-4467926	0	0	0	0.0627074	0	0.0243513	0	0.238611
rat_circ:chr3:8058600-8059209	0.0747073	0.083788	0	0.0752489	0.0259305	0.0121757	0.0146002	0
rat_circ:chr17:9920618-9952085	0	0	0	0	0.0648264	0	0	0
rat_circ:chr1:88145614-88147210	0.20918	0.251364	0.251311	0.100332	0.142618	0.231337	0.204403	0.132561
rat_circ:chr15:60816746-60840801	0	0.0279293	0	0	0	0	0	0.106049
rat_circ:chr6:57837921-57852070	0.0149415	0.0279293	0.0132269	0	0.0648264	0	0.0292004	0.543502
rat_circ:chr6:86849959-86873166	0.254005	0	0.238084	0.0125415	0.0259305	0.0608783	0.248203	0.119305
rat_circ:chr17:63762119-63764370	0.762014	0.0558587	0	0.0376244	0	0.0121757	0.0438006	0.132561
rat_circ:chr19:32497327-32528958	0.0747073	0.0698233	0.0661345	0	0.0388958	0.0243513	0	0.159074
rat_circ:chr2:24134222-24161334	0.0896487	0	0	0	0	0.0608783	0	0
rat_circ:chr6:72418120-72421935	2.28604	0	0.343899	0	0.181514	0.133932	0.233603	2.42587
rat_circ:chr14:2171704-2172362	2.03204	2.15056	1.33592	2.69642	1.28356	0.84012	1.60602	2.24029
rat_circ:chrX:128550177-128558306	0	0.083788	0	0.0125415	0.0259305	0.0121757	0.0584007	0.34466
rat_circ:chr8:26265632-26271172	0	0	0	0.025083	0	0	0	0.106049
rat_circ:chr4:31667951-31691453	0.20918	0.041894	0	0.025083	0	0.0487026	0	0
rat_circ:chr1:13642747-13666316	0	0	0.0132269	0	0	0	0	0
rat_circ:chr6:134925814-134933399	0	0.0279293	0.0132269	0.0627074	0.0129653	0	0	0.0662807
rat_circ:chr8:102783998-102817593	0	0.0139647	0.0793614	0	0.0129653	0	0	0
rat_circ:chr6:73733942-73769274	0.0448244	0.0279293	0.0529076	0	0.0129653	0	0.0292004	0.0265123
rat_circ:chr16:19741470-19745327	0.0448244	0.237399	0.119042	0.112873	0.194479	0.0608783	0.335804	0.291635
rat_circ:chrX:159739884-159745878	0	0	0	0	0	0	0.0438006	0
rat_circ:chr2:186037694-186079508	0	0.0279293	0	0.025083	0.0388958	0	0.0292004	0.106049
rat_circ:chr2:219955667-219959360	0	0.0139647	0.0529076	0	0	0	0.0438006	0.0795369
rat_circ:chr13:70895654-70900030	0.164356	0	0	0	0.0129653	0	0	0
rat_circ:chr2:180046259-180084970	0	0	0.0529076	0	0	0	0	0.0265123
rat_circ:chr1:274688579-274701534	0.971194	0.321187	0.17195	0.213205	0.0648264	0.0243513	0.204403	0.649551
rat_circ:chr20:5959077-5961505	0.119532	0	0	0.0376244	0	0.0121757	0	0
rat_circ:chrX:24948255-24959895	0	0.0279293	0.0264538	0.0752489	0	0	0.0584007	0.145818
rat_circ:chr10:103724445-103725673	0.597658	0.083788	0.304219	0.188122	0.22041	0.596607	0.350404	0
rat_circ:chr3:123077758-123078115	1.55391	0.307223	0.0793614	0.564367	0.531576	0.316567	0.481806	2.83681
rat_circ:chr5:124211549-124221146	0.119532	0.181541	0.21163	0.0877904	0.375993	0.316567	0.321204	0.265123
rat_circ:chr6:27573046-27582987	0.702248	0.083788	0.0396807	0.125415	0.116687	0	0.175202	0.742344
rat_circ:chr13:82091840-82164226	2.06192	0.460834	0.277765	0.150498	0.194479	0.036527	0.248203	2.10773
rat_circ:chr13:69944189-69949134	0	0.0139647	0	0.0125415	0	0	0	0
rat_circ:chr14:59677316-59709880	0	0	0.0264538	0	0	0	0	0.0795369
rat_circ:chr6:76487880-76520764	0	0	0.0396807	0	0	0	0.0292004	0.0795369
rat_circ:chr8:82437808-82446661	0.0747073	0	0.0264538	0.0125415	0	0.0121757	0	0
rat_circ:chr19:34233020-34253181	0.493068	0.041894	0.0132269	0	0	0	0	0.318147
rat_circ:chr3:45086410-45133351	0.239063	0.041894	0.0264538	0	0	0	0	0.41094
rat_circ:chr16:24983620-24984809	0	0.083788	0.119042	0.137956	0.142618	0.0487026	0.146002	0.185586
rat_circ:chr11:82241628-82242029	0.239063	0.488763	0.449714	0.175581	0.350062	0.0852296	0.481806	0.384428
rat_circ:chr2:187777666-187782810	0.92637	2.10866	0.965563	1.21652	1.21874	1.04711	1.25562	1.20631
rat_circ:chr5:90063196-90094706	0	0.0977527	0.145496	0.0752489	0	0.0121757	0	0.159074
rat_circ:chr12:11280534-11284645	1.09073	0.907703	0.648118	0.451493	0.622333	0.206986	0.467206	1.00747
rat_circ:chr15:55255481-55260444	0.10459	0	0.0264538	0	0	0	0	0.238611
rat_circ:chr4:143187902-143188837	0.358595	0	0.0132269	0	0	0	0	0
rat_circ:chr3:43255559-43295335	0.328712	0.0558587	0	0	0.0259305	0	0.0584007	0
rat_circ:chr1:157125391-157206401	0.687307	0.293258	0.0793614	0.238288	0.311167	0.413972	0.248203	0.304891
rat_circ:chr14:79973875-79978835	0	0	0	0	0.0129653	0	0.0438006	0
rat_circ:chr10:92474821-92476192	1.06084	1.13114	0.912656	0.200664	0.635298	0.170459	0.700809	1.02072
rat_circ:chr2:211415745-211417555	0.0149415	0.0139647	0.0264538	0	0	0	0	0.291635
rat_circ:chr18:43901231-43905202	0.31377	0.125682	0.105815	0.150498	0.311167	0.0852296	0.0730009	0.34466
rat_circ:chr16:4908089-4940875	0	0	0.0529076	0.025083	0.0518611	0	0.0292004	0.0265123
rat_circ:chr15:47434569-47439015	0.224122	0.0558587	0.0529076	0	0	0	0.0584007	0
rat_circ:chr6:38637079-38641066	0	0.0698233	0	0	0	0.0243513	0	0
rat_circ:chr6:22365537-22407626	0	0	0	0.025083	0	0	0	0.185586
rat_circ:chr6:8049172-8051137	0.10459	0	0	0	0	0.036527	0.0146002	0
rat_circ:chr4:123435512-123439617	1.06084	1.59197	0.753933	0.815196	1.15391	1.15669	1.12421	2.02819
rat_circ:chr12:48408439-48413253	0.134473	0.237399	0.0661345	0.100332	0.0518611	0.0121757	0	0
rat_circ:chr7:35963371-35978907	1.56885	0.530657	0.714252	0.238288	1.64659	2.44731	1.09501	0.967698
rat_circ:chr15:51925689-51927605	0.0597658	0	0	0.0125415	0.0518611	0	0	0
rat_circ:chr13:51414117-51415050	0.31377	0.237399	0.0925883	0.100332	0.0648264	0.0487026	0.102201	0.0265123
rat_circ:chr14:81586232-81598570	0	0.0279293	0	0	0	0	0.0292004	0
rat_circ:chr19:16914023-16914736	0.224122	0.223435	0.0925883	0.025083	0.129653	0.19481	0.102201	0.238611
rat_circ:chr3:22854761-22872049	0.0298829	0.041894	0.0132269	0.025083	0.0129653	0	0	0
rat_circ:chr15:41086581-41095183	0.10459	0	0.0264538	0	0	0	0.0146002	0
rat_circ:chr18:58442107-58445950	0.31377	0.20947	0.0396807	0	0	0.0243513	0.0146002	0.291635
rat_circ:chr18:53252673-53266566	0.10459	0.279293	0.198403	0.0627074	0.0777916	0.0730539	0.146002	0.132561
rat_circ:chr2:145028519-145035473	1.41944	0.544622	0.476168	0.300996	0.907569	0.961877	0.905212	0.980955
rat_circ:chr4:152911854-152916759	0.268946	0	0.0264538	0	0.0129653	0	0.0292004	0.371172
rat_circ:chr4:77535613-77536191	0	0	0	0.0501659	0	0	0	0.0795369
rat_circ:chr14:7738083-7752042	0	0.0279293	0	0	0.0518611	0	0	0.106049
rat_circ:chr5:157863697-157864867	0.537892	0.139647	0.317445	0.112873	0.103722	0.0243513	0.189802	0.238611
rat_circ:chr8:60493750-60499886	0.149415	0.0279293	0	0	0	0	0	0
rat_circ:chr9:46109151-46125984	0.254005	0.181541	0.0661345	0.125415	0.129653	0.0730539	0.219003	0.0397684
rat_circ:chr4:101193895-101204096	0	0.0558587	0.0529076	0.0376244	0.0129653	0	0.0730009	0
rat_circ:chr15:33310253-33312306	0.0597658	0	0	0	0.0129653	0.0243513	0.0292004	0
rat_circ:chr7:95160663-95185992	0.986136	0.265329	0.0925883	0.0627074	0	0	0	0.58327
rat_circ:chr1:190824177-190826502	0	0	0	0.0752489	0	0	0.0146002	0.0265123
rat_circ:chr5:155902585-155903976	0.433302	2.82086	1.7195	1.01586	1.15391	1.74112	2.33603	0.41094
rat_circ:chr7:78453734-78520474	0.866604	0.125682	0.21163	0.150498	0.129653	0	0.175202	0
rat_circ:chr8:110419435-110472589	0	0.0139647	0	0.025083	0	0	0	0
rat_circ:chr15:36823412-36848501	0	0.0139647	0	0	0.0129653	0	0	0.0662807
rat_circ:chr15:19808889-19816661	0	0.0558587	0.0793614	0.0376244	0.0388958	0	0	0.331404
rat_circ:chr18:32477669-32519197	0	0.0279293	0	0.025083	0.0129653	0	0	0
rat_circ:chr19:56186746-56189833	0.388478	0.195505	0.0925883	0.0501659	0	0	0.0146002	0.58327
rat_circ:chr3:104254490-104277280	0.0149415	0	0	0	0.0388958	0	0.0292004	0.092793
rat_circ:chr11:61450400-61475868	2.25616	0.586516	0.568756	0.526742	0.894604	1.26627	1.28482	1.56422
rat_circ:chr10:73952261-73985026	0.388478	0.041894	0.0132269	0	0	0	0	0.0530246
rat_circ:chr20:50687737-50715482	0	0	0.145496	0.0752489	0.0518611	0	0.0292004	0.357916
rat_circ:chr14:5017698-5022296	0.164356	0.460834	0.105815	0.238288	0.337097	0.56008	0.496406	0.609783
rat_circ:chr5:153781852-153782087	0	0	0	0.0501659	0	0	0	0
rat_circ:chr10:65545506-65546378	0.0597658	0	0.0925883	0	0	0	0.0146002	0
rat_circ:chr11:87959088-87960526	0	0.0279293	0.0132269	0	0	0	0	0.145818
rat_circ:chr18:3826933-3838911	0.10459	0	0.0396807	0	0	0.0121757	0.0292004	0.159074
rat_circ:chr9:67242046-67282025	0	0.181541	0	0	0.0388958	0	0	0.132561
rat_circ:chr13:44629129-44632639	1.74815	0.474799	0.806841	0.275913	0.764951	0.584431	0.890611	1.43166
rat_circ:chr9:51469347-51524024	0	0	0.185177	0.0376244	0	0	0	0
rat_circ:chr14:2944122-2955913	0.283888	0.0977527	0.0396807	0	0.0518611	0.0121757	0	0
rat_circ:chr4:34740521-34745513	0	0	0	0	0	0	0.0146002	0
rat_circ:chr17:66248743-66262248	0	0.0279293	0	0	0.0259305	0	0.0292004	0
rat_circ:chr1:269988532-270003551	0	0	0	0	0.0907569	0.0121757	0	0
rat_circ:chr11:80977209-80981424	0.224122	0.181541	0	0.025083	0.0259305	0.0852296	0	0.185586
rat_circ:chr3:145097793-145098350	0.0896487	0.0279293	0.0132269	0	0.0129653	0	0	0.0662807
rat_circ:chr3:46893627-46895114	0.179297	0.0558587	0.21163	0	0.103722	0	0.102201	0.265123
rat_circ:chr3:111241747-111250504	0.268946	0	0.0529076	0.0501659	0	0	0.0292004	0
rat_circ:chr4:145657702-145669178	3.18253	1.81541	1.13751	1.22907	1.71142	1.30279	2.08783	2.12098
rat_circ:chr15:83592391-83599415	0.254005	0	0.0396807	0	0	0	0.0876011	0.278379
rat_circ:chr7:141824553-141832801	0.358595	0.041894	0	0.025083	0	0.0243513	0.0292004	0
rat_circ:chr12:45083650-45086845	0	0.0139647	0.0661345	0	0.0259305	0	0	0
rat_circ:chr12:14056243-14062229	0	0	0	0.0752489	0.0259305	0	0	0.0530246
rat_circ:chr12:19088215-19089820	0	0	0.0132269	0	0	0	0.0292004	0
rat_circ:chrX:25578060-25578775	0.508009	0.809951	0.55553	0.827738	0.505646	0.328743	0.598608	1.47143
rat_circ:chr5:103348923-103352641	0	0.0279293	0	0	0	0	0.0292004	0
rat_circ:chr8:111216601-111218216	1.35967	1.4244	0.912656	0.852821	0.829777	0.499202	1.60602	1.14003
rat_circ:chr6:109800721-109875835	0	0	0.0264538	0	0	0	0	0.225354
rat_circ:chr2:104952006-104952593	0	0	0	0.0501659	0.0129653	0	0	0.132561
rat_circ:chr3:162834006-162851494	0.896487	1.1451	1.3756	0.714864	0.985361	0.535729	1.03661	1.3919
rat_circ:chr9:52056160-52057389	0	0	0	0.0376244	0	0	0.0146002	0
rat_circ:chr18:73479863-73490210	0.0448244	0.0279293	0.0264538	0.0501659	0.0388958	0	0	0.145818
rat_circ:chr2:250498327-250500647	0.0149415	0.237399	0.21163	0.0627074	0.401923	0.718364	0.452606	0.450709
rat_circ:chr1:54416052-54427751	2.8837	1.87127	2.40729	1.3921	5.96403	10.3737	7.6651	2.50541
rat_circ:chr9:119856033-119858887	0.239063	0.0279293	0.0529076	0.0376244	0.363028	0.182635	0.131402	0.0265123
rat_circ:chr2:38074255-38110573	0.283888	0.083788	0.0264538	0	0.0388958	0	0.0876011	0.106049
rat_circ:chr2:185653129-185656222	0	0	0.0529076	0	0	0	0.0292004	0
rat_circ:chr20:3195864-3230346	0.0298829	0	0	0	0	0	0	0
rat_circ:chr11:31985976-31996846	0	0.083788	0.0661345	0.025083	0	0	0	0.397684
rat_circ:chr19:32308237-32312446	0	0.0279293	0	0.0376244	0	0	0	0
rat_circ:chr6:101751208-101795153	0	0.083788	0.0793614	0.0877904	0.0648264	0	0.102201	0
rat_circ:chr14:114211803-114212243	0.92637	0.167576	0.0661345	0.0627074	0.0388958	0.0608783	0.0438006	0.185586
rat_circ:chr14:106916021-106919203	0.149415	0.0698233	0.0396807	0	0	0.0243513	0	0.251867
rat_circ:chr3:57946208-57957343	0.179297	0.0558587	0.0529076	0	0	0	0	0
rat_circ:chr10:3291427-3299078	0.522951	0.111717	0.0529076	0.025083	0.0388958	0.0243513	0.0876011	0.41094
rat_circ:chr1:99532444-99539093	0.194239	0.0279293	0.0396807	0.0501659	0	0	0.0438006	0.092793
rat_circ:chr1:278731694-278773472	0.20918	0	0	0	0.0259305	0	0	0.304891
rat_circ:chr12:38375308-38383666	0	0	0.0264538	0	0	0	0.0292004	0
rat_circ:chr3:112825170-112828633	0	0.0279293	0	0.025083	0	0	0	0
rat_circ:chr15:954140-1011558	0	0	0.0793614	0	0	0	0	0.132561
rat_circ:chr2:186223948-186232527	1.27002	0.83788	0.727479	0.275913	1.5688	1.91158	1.06581	0.994211
rat_circ:chr7:75071686-75082405	0.0896487	0.0279293	0.0396807	0	0.0648264	0	0.0146002	0.51699
rat_circ:chr4:6164583-6187455	0	0.0139647	0.0529076	0	0	0.0121757	0	0.0265123
rat_circ:chr19:38077418-38079812	0	0	0.0264538	0	0	0	0	0.092793
rat_circ:chr18:31447705-31458393	0	0.0279293	0.0264538	0	0	0	0	0
rat_circ:chr18:2044823-2047808	0	0.0139647	0.0529076	0	0	0	0	0
rat_circ:chr10:48418262-48419844	0.10459	0.041894	0	0	0.0259305	0	0	0
rat_circ:chr15:12473282-12514085	0.0298829	0.041894	0.0132269	0.025083	0	0	0	0
rat_circ:chr19:32214551-32215127	0.149415	0.125682	0.119042	0.125415	0.116687	0	0.306604	0.914674
rat_circ:chr14:108013275-108020828	1.38955	0.223435	0.21163	0	0.207444	0.158283	0.0584007	0.861649
rat_circ:chr12:10499000-10515204	0.0747073	0	0.0529076	0	0	0.0121757	0	0
rat_circ:chr5:141083317-141091180	0	0.041894	0	0	0	0.0243513	0	0.0662807
rat_circ:chr2:140357774-140366222	0.0298829	0.0279293	0.0264538	0	0	0	0	0
rat_circ:chr2:4975781-4991265	0.0298829	0.0558587	0	0.025083	0	0	0.0292004	0.278379
rat_circ:chr1:189581794-189597354	0.0747073	0.0139647	0.0264538	0.137956	0	0.0121757	0	0.278379
rat_circ:chr5:103106261-103172127	0.328712	0.0698233	0.0396807	0.112873	0.0259305	0.036527	0	0.41094
rat_circ:chr1:190980864-190991049	5.91681	1.63387	0.952336	0.978236	0.803847	0.535729	1.03661	5.73991
rat_circ:chr8:76805123-76807939	0.0896487	0.041894	0	0	0	0	0.0292004	0.0397684
rat_circ:chr6:50972832-50976660	0	0	0.0529076	0.0752489	0	0	0.0292004	0
rat_circ:chr3:23483537-23483988	1.00108	0.083788	0.0793614	0.112873	0.103722	0.0243513	0.0292004	0.0795369
rat_circ:chr10:16724062-16731902	1.19532	0.307223	0.568756	0.025083	0.259305	0.0730539	0.233603	1.5112
rat_circ:chr8:6880587-6883387	0.149415	0	0	0.0501659	0.0129653	0	0	0
rat_circ:chr7:76749977-76774850	0.194239	0.083788	0	0	0.0129653	0	0	0
rat_circ:chrX:6502738-6509261	0.149415	0.0558587	0.0264538	0	0	0	0	0.198842
rat_circ:chr1:212176427-212187819	1.80792	0.977527	0.939109	0.965694	1.95776	3.32395	1.83962	1.2991
rat_circ:chr1:11904246-11904684	0.0448244	0	0	0	0.116687	0.0121757	0	0
rat_circ:chr14:28463031-28495950	0	0.20947	0	0	0	0.0121757	0	0.132561
rat_circ:chr7:30410399-30418434	0.10459	0	0	0.025083	0	0	0	0
rat_circ:chr20:47520846-47527756	0	0.041894	0	0.0501659	0	0	0.0292004	0.185586
rat_circ:chr12:37625064-37629278	0	0	0.0529076	0	0	0	0	0
rat_circ:chr17:88967842-88988986	0.0597658	0	0	0	0.0129653	0	0	0
rat_circ:chr1:263633065-263633397	2.10674	0.963562	0.674572	0.58945	0.414889	0.28004	0.978212	2.08121
rat_circ:chr1:185233419-185252682	0	0.083788	0.0264538	0	0	0	0.0730009	0.371172
rat_circ:chr9:21359002-21381023	0.433302	0.195505	0.264538	0.514201	1.84107	3.11697	1.79582	0.7556
rat_circ:chr6:133867516-133868088	1.38955	0.237399	0.55553	0.163039	0.298201	0.0608783	0.189802	2.17401
rat_circ:chr5:148844953-148870792	0	0	0.0661345	0.025083	0	0	0	0.225354
rat_circ:chr1:218836671-218844420	0	0.083788	0	0.25083	0.0518611	0.0487026	0.0438006	0
rat_circ:chr15:15654505-15667775	0.179297	0.0558587	0	0.100332	0	0	0.0292004	0.106049
rat_circ:chr15:23792824-23793342	6.54436	2.73707	2.30148	1.22907	1.2706	0.694012	1.59142	8.8551
rat_circ:chr14:81767211-81790083	0	0.0558587	0	0	0.0388958	0	0.0292004	0
rat_circ:chr9:88135059-88137531	0.0597658	0.0698233	0.0132269	0.0501659	0.0259305	0.0243513	0.0146002	0.318147
rat_circ:chr6:105642908-105659706	0	0	0.0264538	0	0	0	0	0.238611
rat_circ:chr14:15086543-15098055	0.388478	0.0698233	0.330672	0.163039	0.985361	1.14451	0.452606	0.291635
rat_circ:chr20:44188005-44194642	0.298829	0.139647	0.290992	0.0752489	0.155583	0.219162	0.292004	0.159074
rat_circ:chr15:56849286-56885735	0	0.0279293	0	0.025083	0	0	0.0292004	0
rat_circ:chr7:26331988-26334538	0	0	0.0264538	0.0501659	0.0259305	0	0	0
rat_circ:chr20:14319170-14340940	0	0	0.0264538	0	0.0648264	0	0	0.185586
rat_circ:chr2:25901254-25927179	0.0896487	0.0558587	0	0	0	0.0121757	0.0292004	0.0530246
rat_circ:chr16:54791099-54826033	0	0.0139647	0.0925883	0	0	0	0.0292004	0.185586
rat_circ:chr3:163606674-163609119	0.0597658	0.0558587	0.0132269	0	0.0259305	0.0121757	0.0146002	0.106049
rat_circ:chr1:185530394-185534675	1.82286	0.977527	0.55553	0.451493	0.803847	1.13234	1.25562	2.08121
rat_circ:chr6:122735612-122745664	0	0	0	0	0	0	0.0730009	0
rat_circ:chr6:125568127-125569718	0.10459	0.167576	0	0	0.181514	0.0730539	0.0876011	0.51699
rat_circ:chr14:42489557-42510899	0.0896487	0	0	0	0.0259305	0	0.0146002	0
rat_circ:chr1:2839790-2910994	0	0	0.0264538	0.025083	0	0	0	0
rat_circ:chr17:24043410-24058139	0.283888	0.0279293	0	0	0	0	0	0.198842
rat_circ:chr4:115191293-115197150	0.134473	0.223435	0.119042	0.33862	0.0518611	0.036527	0.116801	0.34466
rat_circ:chr10:23914914-23952943	0.179297	0	0.0396807	0.112873	0.0259305	0	0	0
rat_circ:chr3:145092634-145129362	0.20918	0.041894	0	0.0752489	0.0518611	0.0243513	0.0146002	0.0795369
rat_circ:chr2:252803944-252811538	0	0	0	0.0501659	0.0388958	0.0243513	0.0584007	0
rat_circ:chr3:112724785-112752649	0	0.111717	0.0529076	0.0376244	0	0	0	0
rat_circ:chr1:184041764-184055555	0.508009	0.223435	0.105815	0.0877904	0.0648264	0	0.204403	0.265123
rat_circ:chr18:81199039-81289889	0	0.041894	0.0529076	0.0125415	0	0	0	0.265123
rat_circ:chr5:148790779-148818437	0	0.0698233	0	0.0501659	0	0.0121757	0.0584007	0.238611
rat_circ:chr10:48064062-48077786	0	0.041894	0	0	0	0	0	0
rat_circ:chr10:98792682-98804724	0.702248	0.851845	0.410034	0.351161	0.285236	0.572256	0.584007	0.331404
rat_circ:chr9:45203455-45205627	2.98829	1.20096	0.753933	0.614533	0.751986	0.340918	0.584007	4.01661
rat_circ:chr17:79765387-79789485	0	0.111717	0	0.0376244	0	0	0	0
rat_circ:chr16:81841515-81849429	0	0.041894	0	0	0.0518611	0	0.0292004	0
rat_circ:chr10:73759988-73764510	0.0448244	0.041894	0	0.0125415	0.0259305	0	0.0730009	0.371172
rat_circ:chr10:72171107-72179123	0.851663	0.558587	0.370353	0.501659	0.285236	0.146108	0.671609	0.782112
rat_circ:chr4:27463818-27464682	0.119532	0.0558587	0.0264538	0	0	0	0.0146002	0
rat_circ:chr9:28659251-28664255	0.806838	0.181541	0.410034	0.150498	0.375993	0.267864	0.292004	0.198842
rat_circ:chr1:1841452-1846589	0.762014	0.0558587	0.238084	0.0752489	0.0907569	0.0730539	0.0584007	0.371172
rat_circ:chr7:40198105-40208852	0.194239	0.0279293	0	0	0.0259305	0	0.0146002	0
rat_circ:chr14:81702392-81708807	2.15157	0.670304	0.476168	0.413869	0.816812	1.47325	1.00741	1.49794
rat_circ:chr1:278580846-278620822	14.7472	1.84334	1.33592	0.689781	0.881639	0.328743	1.28482	12.4873
rat_circ:chr9:69654738-69660028	0.941311	0.041894	0.145496	0.125415	1.20577	1.4489	0.77381	0.795369
rat_circ:chr6:38617368-38619590	0.164356	0.041894	0	0	0	0	0	0.119305
rat_circ:chr20:34607826-34616074	0	0	0.0264538	0	0	0	0	0.291635
rat_circ:chr10:11626519-11651092	0.373536	0.167576	0.105815	0.100332	0	0	0.0438006	0.251867
rat_circ:chr2:195743898-195744638	0	0	0	0.0877904	0	0	0	0
rat_circ:chr12:49377404-49387442	0.31377	0.41894	0.410034	0.564367	0.401923	0.377445	0.408805	0.225354
rat_circ:chr8:21663861-21664122	1.94239	3.84028	2.69829	2.48321	1.80217	1.12016	2.51123	0.808625
rat_circ:chr20:37595665-37623368	0	0.0977527	0.0264538	0	0	0.0243513	0	0
rat_circ:chr5:128130304-128136348	0.522951	0.041894	0	0	0.0259305	0.036527	0.0438006	0.623039
rat_circ:chr19:34249087-34305849	0.0448244	0.0139647	0	0	0	0	0	0.145818
rat_circ:chr4:157629772-157630709	1.01602	1.01942	0.753933	0.76503	0.751986	0.511377	0.554807	1.28585
rat_circ:chr15:16547297-16638090	0.418361	0.0139647	0.145496	0.125415	0.0259305	0.109581	0.0146002	0.463965
rat_circ:chr12:44072239-44087334	0.179297	0.0139647	0.0529076	0.025083	0.0907569	0.0243513	0.0730009	0
rat_circ:chr3:111249502-111253236	0.328712	0.0279293	0.0529076	0	0	0	0.0584007	0.0530246
rat_circ:chr5:161028356-161035383	0.119532	0	0.0264538	0.0627074	0.103722	0.0243513	0	0
rat_circ:chr3:13791620-13796192	0.10459	0	0	0	0	0.0243513	0.0584007	0
rat_circ:chr11:51068884-51088607	0.10459	0.0279293	0.0396807	0	0	0	0	0
rat_circ:chr20:45551508-45553536	1.32979	0	0	0	0.168549	0	0.233603	0.901418
rat_circ:chr16:62132750-62160831	0	0.0279293	0	0.0501659	0	0.0121757	0.0730009	0.251867
rat_circ:chr8:47094217-47107996	0.0747073	0	0.0661345	0.025083	0	0	0	0.106049
rat_circ:chr5:48279496-48284466	0.896487	0.363081	0.330672	0.288454	0.363028	0.304391	0.511006	0.530246
rat_circ:chr9:61312543-61320916	0	0	0	0	0.0259305	0	0	0
rat_circ:chr12:37381561-37388756	0.791897	1.3825	1.33592	1.19144	0.855708	0.815769	1.69362	0.715832
rat_circ:chr5:24477296-24487203	0.388478	0.0279293	0.0264538	0.0125415	0.0388958	0	0.102201	0.596526
rat_circ:chr5:144412534-144415751	0	0.0279293	0	0	0	0	0	0
rat_circ:chr10:5127520-5164435	0	0.083788	0	0.0627074	0	0	0.0584007	0.145818
rat_circ:chr5:105595876-105634744	2.34581	0.265329	1.4285	0.827738	4.9268	7.01318	3.40184	2.00168
rat_circ:chr3:52102865-52103128	0	0.0139647	0	0.112873	0.0648264	0.0487026	0.0584007	0
rat_circ:chr3:33003598-33006797	0	0.307223	0	0	0	0.0974052	0.233603	0
rat_circ:chr18:4127431-4186657	0.702248	0.363081	0.277765	0.0877904	0.116687	0.121757	0.0584007	0.384428
rat_circ:chr7:102723273-102791044	0	0	0	0.0125415	0.0129653	0	0	0.17233
rat_circ:chr10:71303915-71323079	0.328712	0.153611	0.0264538	0	0.0777916	0	0.0292004	0.291635
rat_circ:chr3:150005719-150024557	0	0	0	0	0	0.0243513	0	0.238611
rat_circ:chr6:12314641-12318229	0.31377	0.251364	0.185177	0.300996	0.272271	0.316567	0.292004	0.304891
rat_circ:chr13:83634263-83655497	0	0.0279293	0	0.0125415	0	0	0	0.0265123
rat_circ:chr4:6219915-6222632	0	0	0	0.0501659	0.0518611	0	0.0584007	0.477221
rat_circ:chr6:124625936-124677509	3.01817	0.446869	0.317445	0.263371	0.181514	0.0730539	0.102201	1.81609
rat_circ:chr5:81963969-81964353	1.49415	0.502728	0.502622	0.551825	0.440819	0.19481	0.292004	0.503733
rat_circ:chr14:114535841-114540388	0.224122	0	0.0264538	0	0	0	0	0
rat_circ:chr11:71933109-71934211	0.0597658	0	0.0264538	0	0	0	0	0
rat_circ:chr15:88529253-88538454	1.77803	0.698233	0.925883	0.953153	1.47804	1.33932	1.44542	2.17401
rat_circ:chr6:14450092-14523958	27.6566	9.84509	7.85678	1.80597	5.23797	2.11856	5.06626	26.1676
rat_circ:chr18:81170024-81208554	1.92745	0.670304	0.423261	0.614533	0.259305	0.0974052	0.175202	1.67027
rat_circ:chr9:66758471-66774536	0.0747073	0	0.0264538	0	0	0	0	0
rat_circ:chr6:124416560-124434127	0.119532	0.0139647	0.0264538	0.025083	0	0	0	0.198842
rat_circ:chr10:96204238-96266403	0.373536	0.0139647	0.0132269	0.0125415	0	0	0	0
rat_circ:chr13:96147397-96149096	0	0	0.0264538	0.0627074	0	0	0	0.0795369
rat_circ:chr14:2924636-2963322	0.298829	0.153611	0.132269	0.213205	0.181514	0.0852296	0.306604	0.636295
rat_circ:chr10:96672236-96722491	0.776955	0.083788	0.0661345	0.100332	0.142618	0.0121757	0.0292004	1.24608
rat_circ:chr8:84761541-84793175	0.776955	0.125682	0.119042	0.0877904	0.0648264	0	0.146002	0.503733
rat_circ:chr5:155881336-155881488	0	0	0	0.025083	0.0259305	0	0	0
rat_circ:chr3:157028112-157040380	1.06084	0.460834	0.489395	0.0752489	0.116687	0.0974052	0.277404	0.0795369
rat_circ:chr10:63840178-63840996	0	0.0139647	0	0	0	0	0	0
rat_circ:chr16:83050847-83058847	0.747073	0.083788	0.0529076	0.0627074	0.0259305	0.036527	0.0730009	0.132561
rat_circ:chr12:25052491-25052960	0.0896487	0	0.0264538	0.0752489	0	0	0	0.132561
rat_circ:chr3:21782079-21786585	0.10459	0	0	0.0376244	0	0	0	0.17233
rat_circ:chr10:110505762-110509297	0.0896487	0.195505	0.0396807	0	0.0129653	0	0	0
rat_circ:chr8:72116190-72117495	0.224122	0	0	0.025083	0.0518611	0	0.0146002	0.291635
rat_circ:chr1:190824177-190836738	1.43438	0.488763	0.476168	0.401327	0.440819	0.292216	0.569407	0.967698
rat_circ:chr9:99152728-99152969	0	0.0279293	0	0.0501659	0	0	0	0
rat_circ:chr16:81733486-81734385	0.119532	0.0558587	0	0	0	0	0	0
rat_circ:chr5:47925952-47930939	0.0747073	0	0.0132269	0	0.0259305	0	0	0
rat_circ:chr20:14358035-14375435	1.68838	0.530657	0.357126	0.0877904	0.207444	0.0487026	0.379605	0.914674
rat_circ:chr6:21759486-21827554	0	0.041894	0.0264538	0	0.0129653	0	0	0.238611
rat_circ:chr17:53476846-53542696	0.134473	0	0	0	0	0	0.0730009	0.106049
rat_circ:chr13:102832856-102845048	0	0.041894	0	0	0	0	0	0
rat_circ:chr13:108768806-108780643	0.0597658	0.111717	0	0.025083	0.0259305	0.0243513	0.0876011	0.092793
rat_circ:chr2:206549585-206570833	0.732131	0.181541	0.0661345	0	0.0388958	0.0852296	0.160602	0.967698
rat_circ:chr18:5158060-5194413	0.0149415	0.181541	0.224857	0.0501659	0.116687	0.0121757	0.131402	0.636295
rat_circ:chr2:240685748-240701716	0	0.041894	0	0	0	0.0243513	0.0876011	0.0662807
rat_circ:chr2:188378866-188380644	0.343653	0.0977527	0.0925883	0	0.0259305	0	0	0
rat_circ:chr15:13212908-13287792	0	0.0558587	0.0132269	0	0	0.0243513	0	0.159074
rat_circ:chr2:140588854-140597578	0.179297	0.111717	0.0925883	0.150498	0.0259305	0	0.0584007	0.41094
rat_circ:chr12:9789962-9791831	0.0448244	0	0	0	0.0259305	0	0.0146002	0.0662807
rat_circ:chr15:61634455-61651842	0	0.0698233	0.0661345	0	0.0518611	0.0121757	0.0438006	0.41094
rat_circ:chr2:193900979-193901207	3.60089	5.18089	5.23785	8.80412	3.29318	2.37425	8.36591	4.17569
rat_circ:chr2:206517935-206570833	0	0.0698233	0.0264538	0	0.0648264	0.0121757	0.0292004	0.092793
rat_circ:chr8:77136036-77164223	0.224122	0	0	0	0	0	0.0292004	0.106049
rat_circ:chr2:80226167-80234308	0.522951	0.293258	0.17195	0.0501659	0.168549	0.0487026	0.160602	0.51699
rat_circ:chr8:61725542-61734430	0.20918	0.0698233	0	0	0	0	0.0292004	0.106049
rat_circ:chr1:56848551-56915732	0.0448244	0.0698233	0	0	0	0	0	0
rat_circ:chr18:27062486-27078016	0.0149415	0	0.0264538	0.025083	0.0518611	0	0	0
rat_circ:chr4:66193731-66196285	0.20918	0.0139647	0.0132269	0	0	0	0.0292004	0
rat_circ:chr20:33422012-33435370	0.373536	0.0698233	0.119042	0	0.103722	0	0	0.291635
rat_circ:chr3:124922130-124931188	0.0896487	0.041894	0	0	0	0	0	0
rat_circ:chr6:76599297-76626199	0	0	0.0264538	0	0	0	0.0292004	0
rat_circ:chr10:72924683-72931437	0.0597658	0.0558587	0	0	0.0129653	0.0243513	0.0292004	0
rat_circ:chr10:97800114-97815554	0	0	0.0264538	0	0	0	0.0292004	0.0662807
rat_circ:chr10:110898615-110905692	0.0448244	0.0977527	0.0925883	0	0	0	0	0.556758
rat_circ:chr3:67723614-67757519	0.0298829	0	0	0.0627074	0.129653	0.0243513	0.0292004	0.0132561
rat_circ:chr1:91560398-91562180	0.0597658	0.0279293	0.0529076	0	0.0129653	0	0.0292004	0
rat_circ:chr9:39532877-39588530	0	0	0	0	0.0518611	0	0	0
rat_circ:chr10:61209896-61211802	0.0448244	0.041894	0.0264538	0	0	0.0243513	0	0
rat_circ:chr3:79278907-79282492	0	0	0	0.0376244	0.0129653	0	0	0.185586
rat_circ:chr3:138381574-138385528	2.79405	0.893739	0.59521	0.652157	0.427854	0.316567	0.584007	3.28752
rat_circ:chrX:10590467-10590931	0.0747073	0.041894	0.0793614	0.0501659	0.0648264	0.0243513	0.0438006	0.397684
rat_circ:chr2:56061126-56074214	0	0.0279293	0	0	0	0	0.0584007	0
rat_circ:chr10:4586519-4605111	0.373536	0.0977527	0	0.025083	0.0388958	0.0243513	0.0438006	0
rat_circ:chr10:95841063-95842303	0.194239	0.0558587	0.0132269	0	0.0259305	0.0243513	0	0.543502
rat_circ:chr9:20811699-20817197	0.6126	0	0	0	0.0129653	0.0487026	0	0
rat_circ:chr19:22103121-22179584	0.10459	0	0.0529076	0	0	0.0243513	0.0146002	0
rat_circ:chr6:19003638-19055953	0.298829	0.0279293	0	0	0	0	0	0
rat_circ:chr10:86734306-86738981	0	0.041894	0	0.0752489	0	0	0	0
rat_circ:chr1:205040507-205043157	0.0896487	0.167576	0.0661345	0.0627074	0	0.0608783	0	0.371172
rat_circ:chr8:52127636-52186978	0.433302	0.0698233	0.0396807	0.0501659	0.0129653	0.0852296	0.0292004	0.119305
rat_circ:chrX:152943065-152961192	0	0.041894	0	0.0752489	0	0	0	0.0795369
rat_circ:chr5:70292288-70338109	0	0	0	0	0.0777916	0	0.0146002	0.132561
rat_circ:chr10:1160005-1214884	3.36183	2.10866	2.49988	1.8436	7.89585	10.5198	5.92768	3.22124
rat_circ:chr9:31734736-31767934	0.911429	0.600481	0.410034	0.263371	0.22041	0.231337	0.408805	0.530246
rat_circ:chr4:80080131-80090153	0.552834	0.111717	0	0.025083	0.0907569	0	0.0292004	0.331404
rat_circ:chr11:64795077-64815165	0.373536	0.153611	0.0529076	0.0376244	0.0129653	0	0.0292004	0.304891
rat_circ:chrX:157006474-157007112	0.508009	0.879774	0.59521	0.539284	0.414889	0.219162	0.481806	0.543502
rat_circ:chr7:140415223-140417547	0.20918	0.0558587	0.343899	0.112873	0.0907569	0	0.116801	0.795369
rat_circ:chr10:73705449-73709964	0.194239	0.0139647	0.0793614	0.100332	0.0388958	0.170459	0.0730009	0.278379
rat_circ:chr5:36040325-36046665	10.6981	1.57801	1.25655	0.92807	0.777916	0.523553	0.963612	9.38535
rat_circ:chr6:133761889-133773274	2.07686	0.139647	0.251311	0.0877904	0.194479	0	0.116801	1.24608
rat_circ:chr3:124668363-124680563	0	0.0698233	0.158723	0	0.0648264	0	0.0292004	0
rat_circ:chr6:22266492-22270060	0	0	0.0529076	0	0	0	0	0
rat_circ:chr6:14755038-14758647	0.642482	0.335152	0.304219	0.25083	0.259305	0.146108	0.146002	1.59074
rat_circ:chr8:73354468-73356940	0	0	0	0	0	0.0974052	0	0
rat_circ:chr6:27605574-27613344	0.702248	0.530657	0.436488	0.25083	0.259305	0.182635	0.496406	0.331404
rat_circ:chr7:78813637-78860480	1.16543	0.432905	0.687798	0.401327	1.9059	2.44731	1.95642	1.04724
rat_circ:chr2:21492051-21515048	0.10459	0.0279293	0	0	0	0	0	0.0132561
rat_circ:chr5:39002218-39063318	0	0.0279293	0.105815	0	0	0	0	0.0265123
rat_circ:chr17:53528580-53563999	0.0298829	0	0	0	0	0	0	0.132561
rat_circ:chr19:55728917-55737503	0.0149415	0	0.0396807	0.0125415	0	0	0	0.145818
rat_circ:chr5:144337546-144338145	0.493068	0.921668	1.05815	0.76503	1.12798	0.523553	0.700809	1.1798
rat_circ:chr13:109362611-109364506	0.0747073	0	0	0	0	0	0	0
rat_circ:chr10:67269441-67273108	0.0298829	0	0	0.025083	0.0777916	0	0	0
rat_circ:chr1:139924805-139956356	0.31377	0	0	0	0	0.036527	0	0
rat_circ:chr15:105493588-105495743	0	0	0.0264538	0	0	0	0	0
rat_circ:chr6:50541921-50552795	0	0	0.0925883	0	0.129653	0	0.0876011	0.384428
rat_circ:chr5:152619586-152621233	0	0.0558587	0.132269	0.0877904	0.194479	0.0730539	0.0584007	0.689319
rat_circ:chr3:10561576-10568098	0	0.0139647	0	0.0627074	0.0259305	0.0243513	0.0146002	0
rat_circ:chr3:12879853-12931658	0	0	0	0.025083	0	0	0.0292004	0
rat_circ:chr8:85436186-85444178	0.343653	0.195505	0.145496	0.112873	0.103722	0.0974052	0.204403	1.60399
rat_circ:chr1:30970894-31027698	0.0149415	0.0558587	0	0.100332	0	0	0	0
rat_circ:chr1:81783691-81788403	2.39063	4.13354	2.51311	2.28255	2.7616	2.05769	2.80324	1.35213
rat_circ:chr12:29976309-29988732	0.463185	0.0698233	0.0925883	0.100332	0.0518611	0.0243513	0.0730009	0.304891
rat_circ:chr16:70699699-70705130	0.627541	0.111717	0.0661345	0	0.0518611	0.0121757	0.0292004	0.198842
rat_circ:chr1:57349992-57360209	0.403419	0.349117	0.158723	0.225747	0.103722	0.0730539	0.350404	0.463965
rat_circ:chr5:90880568-90892934	0.508009	0.335152	0.17195	0	0.103722	0	0.0876011	0
rat_circ:chr10:49567967-49568099	0	0	0	0	0	0	0.0146002	0
rat_circ:chr8:876311-899902	0.358595	0.139647	0.158723	0.0752489	0.0777916	0.219162	0.175202	0.212098
rat_circ:chr3:113854562-113855407	0.0149415	0	0	0.025083	0.0129653	0	0	0
rat_circ:chr17:84872789-84888911	0	0	0.0396807	0	0	0	0	0
rat_circ:chr20:32257623-32265129	0.298829	0	0	0	0	0.0121757	0.0146002	0.278379
rat_circ:chr5:48607352-48660188	0.119532	0.0279293	0.0529076	0.0376244	0.0388958	0	0.0292004	0.238611
rat_circ:chr2:118563009-118566083	0.20918	0.0558587	0.0132269	0.238288	0.0259305	0.109581	0.131402	0.238611
rat_circ:chr11:36397572-36410887	0.0298829	0	0	0	0.0259305	0	0	0
rat_circ:chr11:7355304-7362812	0.328712	0.139647	0.105815	0.163039	0.103722	0.0852296	0.160602	0.530246
rat_circ:chr6:38637079-38667730	0	0.041894	0	0	0	0	0	0
rat_circ:chr10:70548932-70584317	0.0747073	0.041894	0.0132269	0	0	0	0	0
rat_circ:chr3:60744743-60748589	0.268946	0.0279293	0	0	0	0	0.0292004	0.397684
rat_circ:chr2:24740104-24746356	0	0.041894	0	0.0376244	0.0388958	0	0.0146002	0.0795369
rat_circ:chr2:56469844-56470489	0.239063	0.0279293	0	0	0.0388958	0	0	0.0265123
rat_circ:chr10:48671385-48684279	0.119532	0	0	0.0125415	0.0259305	0.0121757	0.0584007	0.265123
rat_circ:chr1:218777037-218778447	0	0	0.0793614	0	0	0	0	0.212098
rat_circ:chrX:122554643-122557672	1.68838	0.460834	0.396807	0.639616	0.324132	0.133932	0.204403	1.06049
rat_circ:chr18:26639288-26660117	0.0747073	0.125682	0	0.163039	0.0907569	0.036527	0.0730009	0.357916
rat_circ:chr2:157066595-157070680	0.358595	0.139647	0.185177	0.112873	0.142618	0.0487026	0.248203	0.676063
rat_circ:chr12:22400803-22402784	0.358595	0.237399	0.238084	0.0877904	0.22041	0.426148	0.102201	1.16654
rat_circ:chr6:8249799-8260533	0	0.0139647	0.0264538	0	0	0	0.0292004	0
rat_circ:chr12:29906165-29918027	0.0896487	0.0279293	0.0132269	0	0	0	0	0
rat_circ:chr14:25672666-25673329	0.20918	0.0977527	0.0529076	0.0752489	0.0518611	0	0.116801	0.463965
rat_circ:chr13:35597462-35608096	0.866604	0.307223	0.158723	0.300996	0.0777916	0.109581	0.189802	0.7556
rat_circ:chr7:124156317-124161830	0.0448244	0	0	0	0.0259305	0	0	0.145818
rat_circ:chr5:35868308-35874297	0.194239	0.195505	0.343899	0.263371	0.298201	0.316567	0.321204	0.980955
rat_circ:chr2:242113689-242151045	0.328712	0.0279293	0	0	0.0129653	0	0.0146002	0.106049
rat_circ:chr14:113540633-113546526	1.4045	0.502728	0.145496	0.025083	0.233375	0.438324	0.160602	1.43166
rat_circ:chr1:219018599-219025170	0.283888	0	0	0	0	0	0	0.503733
rat_circ:chr9:54637741-54657904	0.328712	0	0.17195	0	0.0518611	0.0487026	0	0.463965
rat_circ:chr1:278679022-278773472	0.851663	0.251364	0.145496	0.0877904	0.181514	0.0730539	0.189802	0.41094
rat_circ:chr6:126670114-126684072	0	0.0139647	0.0264538	0.0125415	0.0259305	0.0243513	0	0
rat_circ:chr4:58367537-58420865	0	0	0	0	0	0	0.0584007	0
rat_circ:chr1:274628955-274634631	0	0	0.0264538	0	0	0	0.0584007	0
rat_circ:chr12:25207283-25210634	0.866604	0.20947	0.238084	0.213205	0.285236	0.0608783	0.204403	0.159074
rat_circ:chr9:81734340-81749099	0.268946	0.041894	0.0264538	0	0	0	0.0292004	0
rat_circ:chr2:111537046-111544549	0.0597658	0	0	0.0627074	0	0	0	0.106049
rat_circ:chr20:46818220-46846673	0	0.0279293	0	0	0.0129653	0	0	0
rat_circ:chr3:93608514-93613246	1.24014	1.60594	1.30946	1.20398	1.36135	0.742715	1.19722	0.265123
rat_circ:chrX:139736501-139737195	0.433302	0.20947	0.132269	0.112873	0.0518611	0.0487026	0.116801	0.609783
rat_circ:chr5:117642268-117662000	0.0747073	0.0558587	0	0	0	0.0121757	0	0
rat_circ:chr17:2912741-2934852	0.687307	0.139647	0.396807	0.0752489	0.907569	1.41238	0.949012	0.556758
rat_circ:chr3:118025252-118025690	0.0298829	0	0.0529076	0	0.0129653	0	0	0
rat_circ:chr7:23832058-23836664	1.19532	0.907703	0.740706	1.36702	1.01129	0.718364	0.613208	1.86912
rat_circ:chr1:209710668-209711353	0.567775	0.335152	0.185177	0.125415	0.0777916	0.0730539	0.116801	0.715832
rat_circ:chr9:117583609-117633893	0	0	0	0.0125415	0.103722	0	0.0292004	0
rat_circ:chr19:41810980-41812052	0	0	0.0264538	0.0125415	0	0	0.0438006	0.0530246
rat_circ:chr3:104889557-104902580	0.986136	0.307223	0.264538	0.0877904	0.155583	0.036527	0.204403	0.437453
rat_circ:chr8:63689729-63707786	0.0896487	0.0139647	0	0	0	0	0	0
rat_circ:chr6:80306621-80307306	0	0.041894	0.0396807	0	0.0129653	0.0121757	0	0.198842
rat_circ:chr9:3156748-3161432	2.13663	0.446869	0.502622	0.263371	0.440819	0.133932	0.438006	3.28752
rat_circ:chr3:143219712-143219869	0	0.0279293	0.0132269	0	0.0259305	0	0	0
rat_circ:chr18:72571330-72611211	0.463185	0.111717	0	0	0	0	0.0438006	0.278379
rat_circ:chr1:6702976-6754239	0.149415	0.041894	0.0529076	0	0	0	0	0
rat_circ:chr7:105938421-105939225	0.0597658	0	0.0264538	0.025083	0	0	0	0
rat_circ:chr4:66193731-66212096	0.358595	0.041894	0	0	0	0.0121757	0	0.424197
rat_circ:chr14:20587174-20619328	0	0.0279293	0.158723	0	0	0	0	0
rat_circ:chr1:255685048-255774681	0.134473	0.167576	0.0529076	0.0501659	0.0259305	0	0.204403	0.238611
rat_circ:chr6:86739053-86743486	0.0149415	0.0279293	0	0.025083	0	0	0	0
rat_circ:chr15:104288922-104312966	0.537892	0.0977527	0.185177	0.175581	0.453785	0.876647	0.78841	0.848393
rat_circ:chr17:76235192-76265943	0.10459	0.0977527	0	0	0.0388958	0	0.0146002	0.304891
rat_circ:chr4:67401421-67407458	0	0	0	0.025083	0	0	0.0146002	0.0397684
rat_circ:chr7:58203100-58206493	0.0896487	0.041894	0	0	0	0	0	0.0530246
rat_circ:chr2:248779402-248781144	0	0.0139647	0	0.0125415	0.0259305	0	0.0438006	0
rat_circ:chr16:71013767-71016529	2.91358	0.851845	0.661345	0.551825	0.375993	0.219162	0.78841	2.33308
rat_circ:chr4:142918242-142926664	0.448244	0.41894	0.198403	0.125415	0.168549	0.206986	0.248203	0.636295
rat_circ:chr11:30029802-30051114	0.328712	0.111717	0.0661345	0.0125415	0.0907569	0	0.160602	0.0795369
rat_circ:chr4:64389860-64474930	0.0448244	0	0	0	0.0129653	0	0	0
rat_circ:chr1:174666652-174668450	0.776955	0.293258	0.132269	0.0752489	0.0777916	0.19481	0.160602	1.03398
rat_circ:chr8:131890854-131899240	0.224122	0.139647	0.119042	0.0376244	0.0648264	0.0730539	0.160602	0.278379
rat_circ:chr18:73479863-73480337	0.0597658	0	0.0264538	0	0.0129653	0	0.0146002	0
rat_circ:chr2:187675279-187681348	0.10459	0	0	0.0125415	0	0	0	0.0662807
rat_circ:chr14:20655315-20673587	0.747073	0.279293	0.0529076	0.150498	0.103722	0.0243513	0.0146002	1.20631
rat_circ:chr8:51580450-51582296	0.0747073	0.0279293	0.0793614	0	0	0	0	0.145818
rat_circ:chr7:59566764-59587384	0.597658	0.139647	0	0.150498	0.0388958	0.0974052	0.0876011	0.198842
rat_circ:chr10:101555382-101556048	0.194239	0.139647	0.0793614	0.0752489	0.0907569	0	0.0438006	0.265123
rat_circ:chr10:70579708-70584317	0.0896487	0.0977527	0.0396807	0	0	0	0	0
rat_circ:chr7:59556898-59575318	0.0747073	0.0279293	0	0	0.0129653	0	0	0
rat_circ:chr5:5917978-5920978	0.194239	0	0.0661345	0.0752489	0.0259305	0	0.0146002	0
rat_circ:chr5:151944769-151947717	1.55391	0.879774	0.462941	0.476576	0.803847	0.243513	0.642408	0.543502
rat_circ:chr5:136420698-136510629	0.119532	0.0698233	0.0396807	0.025083	0.0518611	0	0	0.265123
rat_circ:chr14:2924636-3011669	0.0298829	0	0	0	0.0259305	0	0	0
rat_circ:chr3:171688926-171730092	0	0	0.0264538	0.025083	0.0259305	0	0	0.185586
rat_circ:chr2:252803944-252809218	0	0	0	0.0501659	0	0	0	0.0265123
rat_circ:chr10:67601993-67625056	0	0.0279293	0	0	0	0	0.0146002	0.357916
rat_circ:chr1:176374378-176382073	0	0.041894	0.0396807	0.0376244	0	0.0243513	0	0
rat_circ:chr17:5587826-5591590	0	0	0	0.025083	0	0	0	0.145818
rat_circ:chr10:49567886-49568130	0	0	0	0	0	0.0121757	0	0
rat_circ:chr8:116609560-116622275	0.224122	0	0.0264538	0	0	0	0.102201	0
rat_circ:chr5:16385268-16409710	0.134473	0.20947	0.0661345	0.0501659	0.0518611	0.0487026	0.394205	0.304891
rat_circ:chr17:54298407-54301447	10.6383	2.05281	1.34914	0.815196	0.751986	0.523553	1.35782	8.49719
rat_circ:chr5:148594283-148595782	0	0.0279293	0.0264538	0.112873	0.298201	0.231337	0.248203	0.304891
rat_circ:chr16:32120310-32121085	0.702248	0.251364	0.0793614	0.225747	0.0648264	0.0121757	0.0438006	1.2991
rat_circ:chr1:268601688-268611753	0.224122	0.153611	0.132269	0.0752489	0.337097	0.243513	0.335804	0.570014
rat_circ:chr5:8794167-8810643	0.239063	0.0279293	0.0264538	0	0	0	0	0.291635
rat_circ:chr15:52591733-52592087	0.0896487	0.041894	0.0264538	0.0752489	0.0259305	0.0121757	0.0292004	0
rat_circ:chr15:43496163-43506610	0.268946	0.139647	0.0264538	0.112873	0.0518611	0.0243513	0.0292004	0.795369
rat_circ:chr1:133473455-133503223	0	0.0279293	0	0	0	0.0487026	0	0.238611
rat_circ:chr11:73962693-73964078	0	0	0	0.137956	0.0259305	0	0	0.106049
rat_circ:chr1:275821636-275831913	1.0459	1.20096	0.357126	0.614533	0	0.206986	0.744609	1.60399
rat_circ:chr5:105131745-105134708	0.537892	0	0.0396807	0	0.0388958	0	0	0.0795369
rat_circ:chr4:147948449-147949383	0.0298829	0.153611	0.185177	0.0627074	0.0129653	0.0487026	0.0292004	0.34466
rat_circ:chr7:18559760-18564690	2.12169	1.84334	1.11106	1.35448	0.635298	0.876647	1.31402	1.98842
rat_circ:chr13:52359256-52413716	0.627541	0.251364	0.198403	0.163039	0.0648264	0.121757	0.102201	0.278379
rat_circ:chr1:217663306-217663860	0	0	0	0.0752489	0.0518611	0	0.0438006	0
rat_circ:chr6:105302962-105303512	0.239063	0.335152	0.238084	0.213205	0.233375	0.133932	0.350404	0.0530246
rat_circ:chr3:154264796-154287832	0	0	0.0396807	0.0877904	0.0388958	0.0487026	0	0
rat_circ:chr5:167526171-167615430	0	0.0977527	0.0793614	0.0501659	0	0	0	0.17233
rat_circ:chr1:251246098-251253724	0	0.167576	0	0.326079	0.0777916	0	0.0292004	0.848393
rat_circ:chr13:49379145-49382238	0.0149415	0.0139647	0	0	0	0	0.0292004	0
rat_circ:chr7:94952935-94960583	0	0.0279293	0	0	0.0259305	0	0.0438006	0
rat_circ:chr10:72329605-72332113	1.61368	0	0.105815	0	0.0129653	0	0	0.384428
rat_circ:chr4:168260038-168275995	1.09073	0.181541	0.0264538	0	0	0	0	0
rat_circ:chrX:64301511-64367255	0.10459	0.041894	0	0.0125415	0	0	0.0584007	0
rat_circ:chr7:140828965-140829261	0	0	0	0	0.0648264	0	0	0
rat_circ:chr13:110973413-110978237	0	0	0.0396807	0.0877904	0	0	0	0
rat_circ:chr8:76903859-76904745	0	0.083788	0.0529076	0	0	0	0	0
rat_circ:chr5:153159799-153167117	0.268946	0.041894	0	0.025083	0.0259305	0.0243513	0.0146002	0
rat_circ:chr10:65481571-65483704	0.0149415	0	0	0.0125415	0	0	0	0
rat_circ:chr4:169607780-169609450	0.239063	0.153611	0	0	0	0	0.0146002	0
rat_circ:chr6:137946189-137946580	0.6126	0.460834	0.238084	0.388786	0.557507	0.462675	0.379605	0.198842
rat_circ:chr16:32353303-32364226	0	0	0	0	0.0129653	0.0121757	0	0
rat_circ:chr2:119244121-119247743	0	0.111717	0.145496	0.0501659	0.0518611	0	0	0
rat_circ:chr5:101723489-101738333	0	0	0.0264538	0	0	0	0.0292004	0
rat_circ:chr2:114290046-114299831	0	0.139647	0.0793614	0	0.0907569	0	0.160602	0.371172
rat_circ:chr4:67407327-67428261	0	0.0139647	0.0264538	0	0	0	0.0876011	0
rat_circ:chr10:93878070-93943859	4.9755	1.68972	2.68506	3.11029	5.88623	7.18364	4.86186	2.8103
rat_circ:chr18:56848012-56853785	0.283888	0.111717	0.132269	0.0125415	0.142618	0.158283	0.0876011	0.106049
rat_circ:chr16:6861741-6878876	0.10459	0	0	0	0	0	0	0.198842
rat_circ:chr8:128475118-128495352	0.522951	0.195505	0.0264538	0	0.0518611	0.0243513	0.0146002	0.198842
rat_circ:chr14:85033565-85061960	0.179297	0.041894	0	0	0	0	0.0584007	0.198842
rat_circ:chrX:159796453-159801803	0.20918	0.0279293	0	0	0	0	0.0438006	0
rat_circ:chr8:127980931-127991861	0.0298829	0.0279293	0.0132269	0.0752489	0	0	0	0.132561
rat_circ:chr5:173202005-173202484	0	0	0	0.263371	0	0	0.0876011	0
rat_circ:chr5:69929580-69956147	0.702248	0	0.105815	0.112873	0.129653	0	0.277404	0.357916
rat_circ:chr14:81278563-81280976	0.119532	0.0279293	0	0	0	0	0	0.278379
rat_circ:chr8:122024123-122077407	0	0.0139647	0	0	0.0259305	0.0243513	0.0146002	0
rat_circ:chr9:113446805-113452381	0.0597658	0.335152	0.185177	0.125415	0.324132	0.0974052	0.584007	0
rat_circ:chr18:57303534-57305833	0.119532	0.125682	0	0	0	0	0.0584007	0.596526
rat_circ:chr18:37939268-37958024	0.6126	0.321187	0.277765	0.300996	0.363028	0.267864	0.262803	1.10026
rat_circ:chr13:83491767-83496846	0.0597658	0.0139647	0.0661345	0	0.0518611	0.0121757	0	0
rat_circ:chr5:73937165-73951450	1.25508	0.363081	0	0.150498	0	0.036527	0.204403	0.782112
rat_circ:chr15:2641379-2642184	0.373536	0.111717	0.119042	0	0	0.0852296	0.0292004	0.463965
rat_circ:chr13:95003382-95027273	0	0.0279293	0.0529076	0	0.0259305	0	0	0
rat_circ:chr2:258836959-258932200	0.672365	0.0977527	0.238084	0.025083	0.0648264	0	0.146002	0.119305
rat_circ:chr11:73972180-73977831	0	0.041894	0	0	0	0.0243513	0.0876011	0
rat_circ:chr4:96744220-96767151	0	0.083788	0	0.0376244	0	0	0	0.463965
rat_circ:chr17:79740146-79789485	0.522951	0.111717	0.185177	0.225747	0	0.0243513	0.248203	0.477221
rat_circ:chr17:42202534-42213446	0	0.0698233	0	0.0376244	0.0388958	0	0.131402	0
rat_circ:chr17:718534-719277	0.0597658	0	0.0264538	0.0501659	0	0	0	0
rat_circ:chr2:23762646-23770766	0.627541	0.432905	0.476168	0.288454	0.751986	1.24192	0.861411	1.63051
rat_circ:chr1:136707653-136708485	0.0597658	0.0279293	0	0	0	0	0	0
rat_circ:chr2:145248471-145251721	0.119532	0.0279293	0.0793614	0.0125415	0	0	0	0.132561
rat_circ:chr9:111607928-111632154	0.179297	0.0977527	0.0396807	0.0752489	0.0259305	0.0243513	0.0730009	0.092793
rat_circ:chr3:11207543-11221774	0	0	0	0.0125415	0	0	0.0292004	0
rat_circ:chr3:45086410-45088995	0.31377	0.0139647	0.0529076	0.0627074	0	0.0121757	0.0146002	0.318147
rat_circ:chr20:34910766-34919803	0.298829	0.0139647	0	0	0	0	0	0.119305
rat_circ:chr2:30313110-30313400	0.149415	0.125682	0.0925883	0.0501659	0.0777916	0.036527	0.0730009	0.463965
rat_circ:chr2:20507150-20531484	0.179297	0	0	0.100332	0	0	0.0292004	0.0265123
rat_circ:chr4:130390407-130393690	0.0298829	0.041894	0	0	0.0129653	0	0.0292004	0.331404
rat_circ:chr7:13050011-13051101	0.194239	0.167576	0.0793614	0.238288	0.0259305	0.0487026	0.175202	0.450709
rat_circ:chr9:111200425-111213103	0.164356	0	0.0264538	0.0752489	0.0518611	0	0	0.0265123
rat_circ:chr1:89576859-89577371	0.254005	0.083788	0.0529076	0	0	0	0.0584007	0
rat_circ:chr5:147391262-147392946	0	0.0279293	0.0264538	0	0	0	0	0
rat_circ:chr10:63213864-63220396	0.388478	0.167576	0.0925883	0.0501659	0.0388958	0.0243513	0.131402	0.159074
rat_circ:chr3:21721504-21756744	0.134473	0	0	0	0	0	0.0438006	0
rat_circ:chr1:41873936-41889529	0.20918	0.0139647	0	0	0	0	0	0
rat_circ:chr13:52272559-52274412	1.53897	1.78748	0.992017	1.55514	1.72438	1.47325	2.00023	0.689319
rat_circ:chr6:96515561-96541680	0	0	0	0	0.0259305	0	0.0876011	0
rat_circ:chr9:50892486-50900549	0	0	0.0264538	0	0	0	0.0292004	0.251867
rat_circ:chr3:54509941-54548558	1.37461	0.279293	0.132269	0.0877904	0.207444	0.219162	0.175202	1.89563
rat_circ:chr4:135023651-135070001	0.298829	0	0	0.0125415	0	0.0121757	0	0.702576
rat_circ:chr2:23770708-23827760	0.119532	0	0	0.025083	0	0	0	0.0530246
rat_circ:chr1:186006551-186009525	0.373536	0	0	0.275913	0	0.0730539	0	0
rat_circ:chr5:146574822-146581758	0.149415	0	0.0264538	0	0	0	0	0.0397684
rat_circ:chr6:72717570-72737402	0.776955	0.377046	0.251311	0.137956	0.0907569	0.0974052	0.0876011	0.623039
rat_circ:chr19:58629621-58635180	0	0	0.0661345	0	0	0.0243513	0.0292004	0
rat_circ:chr13:95120752-95208329	0	0	0.0132269	0	0	0	0	0.0795369
rat_circ:chr18:79436931-79437265	0	0.041894	0.0264538	0	0.0518611	0.0121757	0	0
rat_circ:chr16:83037947-83050935	0.0597658	0	0	0.0627074	0	0	0	0.34466
rat_circ:chr14:107022447-107026631	0.224122	0.530657	0.476168	0.476576	0.207444	0.219162	0.292004	0.92793
rat_circ:chr18:72571325-72608618	0	0	0.0661345	0	0.0259305	0	0	0.0530246
rat_circ:chr17:694609-764010	0.373536	0.139647	0.0529076	0.025083	0	0	0.0146002	0.251867
rat_circ:chr6:28038759-28051704	0	0.0139647	0.0264538	0.0125415	0.0259305	0.109581	0.0438006	0.304891
rat_circ:chr18:28223794-28242662	0.134473	0.041894	0.0529076	0.0501659	0	0	0	0
rat_circ:chr8:7874228-7879143	0	0.0139647	0.0396807	0	0	0	0	0
rat_circ:chr1:102658895-102660697	0	0.041894	0.0661345	0	0.0129653	0	0.0146002	0.212098
rat_circ:chr2:114339817-114356489	0.10459	0.0139647	0	0	0.0518611	0	0.0146002	0.0662807
rat_circ:chr2:62377060-62387024	0	0.0139647	0	0	0	0	0.0146002	0
rat_circ:chr1:264682394-264689905	0.0597658	0	0	0	0	0	0	0.159074
rat_circ:chr14:115183821-115194383	0	0	0	0	0.0388958	0	0.102201	0
rat_circ:chr6:21334766-21354603	0.762014	0.265329	0.145496	0.150498	0.0777916	0.0608783	0.204403	0.742344
rat_circ:chr10:104559889-104560153	0.791897	3.56099	2.08985	1.15382	2.23003	1.22974	1.67902	1.98842
rat_circ:chr10:11669353-11670969	0.328712	0.195505	0.0396807	0.0501659	0.0518611	0	0.0730009	0.371172
rat_circ:chr6:122463068-122490308	4.66173	2.02488	1.58723	1.42973	0.739021	0.535729	1.05121	4.56011
rat_circ:chr1:2425879-2452054	0.194239	0.237399	0.0925883	0.0752489	0.0388958	0.036527	0.0292004	0.145818
rat_circ:chr3:112896028-112899649	2.67452	0.614445	0.793614	0.664699	0.207444	0.219162	0.700809	4.17569
rat_circ:chr6:38617368-38651795	0	0	0	0.025083	0.0518611	0	0	0.119305
rat_circ:chr6:48262929-48264681	0.0747073	0	0.251311	0.0752489	0	0.0243513	0	0.41094
rat_circ:chr11:61684121-61698595	0.776955	0.167576	0.0529076	0	0.0777916	0.0730539	0.0438006	0.304891
rat_circ:chr1:218727735-218755192	0.239063	0.083788	0	0	0	0	0	0
rat_circ:chr7:129696842-129697102	0	0.0558587	0.0264538	0.0125415	0	0	0	0
rat_circ:chr3:154969708-154976895	0.119532	0.041894	0	0	0	0	0	0
rat_circ:chr2:34531304-34534125	0	0.0279293	0	0	0	0	0	0
rat_circ:chr6:41822551-41830656	0	0.0558587	0	0	0.0129653	0	0	0
rat_circ:chr6:27858538-27881618	0.119532	0.0279293	0	0	0.0777916	0.0121757	0.0292004	0.530246
rat_circ:chr1:3890868-3949063	0.119532	0	0	0	0	0	0.0292004	0.185586
rat_circ:chr15:60813930-60832651	0	0	0	0.0752489	0.0259305	0	0	0.0397684
rat_circ:chr3:48801236-48815130	0.0298829	0.0139647	0	0	0.0129653	0	0	0
rat_circ:chr19:34233020-34272145	0.134473	0.111717	0.119042	0	0	0.0608783	0	0
rat_circ:chr5:117017273-117030956	0.194239	0	0.0529076	0	0	0	0.0438006	0.185586
rat_circ:chr7:137216397-137281978	0.776955	0.195505	0.145496	0	0.155583	0.0121757	0.0730009	0.543502
rat_circ:chr5:99444573-99474162	0	0.0139647	0.0396807	0	0	0.0243513	0	0.185586
rat_circ:chr17:85036937-85046119	0.373536	0.111717	0.0661345	0	0	0.0487026	0	0.835137
rat_circ:chr6:78285568-78353348	0.373536	0.111717	0.158723	0.100332	0.0129653	0.0121757	0.0876011	0.676063
rat_circ:chr2:55389650-55392283	0.0896487	0.0139647	0	0	0	0	0.0146002	0
rat_circ:chr4:4290665-4362612	0.149415	0.195505	0.105815	0.0501659	0	0.0121757	0	0.238611
rat_circ:chr1:174527904-174529818	0.911429	0.293258	0.21163	0.163039	0	0.0730539	0.262803	0.530246
rat_circ:chr15:59209829-59270819	3.34689	0.823915	1.56077	1.46735	5.75658	9.81358	5.57727	4.81198
rat_circ:chr2:9245768-9274802	0.0597658	0.111717	0.0264538	0.025083	0.0129653	0	0	0.106049
rat_circ:chr3:123285078-123308032	0.328712	0.083788	0.0396807	0.025083	0	0	0	0.132561
rat_circ:chr3:80854573-80855994	0	0	0	0	0	0	0.0146002	0
rat_circ:chr4:79879588-79896016	0	0	0	0	0	0	0	0.092793
rat_circ:chr1:134822116-134823065	0.373536	0.0558587	0.0793614	0	0	0	0	0.371172
rat_circ:chr8:70719957-70723528	0	0.0279293	0	0	0.0259305	0.0121757	0.0292004	0
rat_circ:chr1:125135342-125138315	0	0	0	0	0.0129653	0.0121757	0.0146002	0.0530246
rat_circ:chr1:162498952-162503301	0.0896487	0	0	0	0	0	0	0
rat_circ:chr3:2025861-2032401	0.0896487	0.0139647	0	0.0752489	0	0	0.0292004	0.477221
rat_circ:chr19:37994668-38007764	0.283888	0.195505	0.17195	0.238288	0.194479	0.182635	0.175202	0.119305
rat_circ:chr10:15540995-15555433	0.0298829	0.0558587	0	0	0.0518611	0	0	0.384428
rat_circ:chr13:109403515-109459916	0.448244	0.265329	0.290992	0.112873	0.116687	0.0852296	0.0438006	0.715832
rat_circ:chr3:138624742-138642188	0.0149415	0.0139647	0.0264538	0	0.0388958	0.036527	0.0292004	0
rat_circ:chr15:54413814-54415206	0.0896487	0.446869	0.238084	0.163039	0.22041	0.231337	0.379605	0.649551
rat_circ:chr2:85652696-85686282	0.239063	0.0558587	0.0132269	0	0	0	0	0
rat_circ:chr8:46271473-46287171	3.34689	2.69518	1.82531	1.64293	1.45211	1.27844	2.37983	2.51867
rat_circ:chr6:3767004-3773877	0.0448244	0.041894	0.0264538	0	0	0.0243513	0	0
rat_circ:chr7:33548460-33554402	0.71719	0.349117	0.0132269	0.125415	0.0907569	0.231337	0.365005	0.34466
rat_circ:chr11:30029802-30036752	0.10459	0.125682	0.0661345	0.025083	0.0129653	0.0243513	0.102201	0
rat_circ:chr13:80043498-80140114	0.806838	0.516693	0.370353	0.501659	0.518611	0.28004	0.481806	0.662807
rat_circ:chr10:57610281-57611309	0.0896487	0.0139647	0.0396807	0.0752489	0.0388958	0.036527	0.0730009	0.477221
rat_circ:chr4:118825279-118834675	0	0	0	0	0	0	0	0.0662807
rat_circ:chr3:55895975-55906451	0.687307	0.0698233	0.0661345	0	0.155583	0.0121757	0.0584007	0.609783
rat_circ:chr3:156711691-156715327	0.82178	0.237399	0.198403	0.238288	0.194479	0.401797	0.219003	0.702576
rat_circ:chrX:53462398-53466375	0.956253	0.782021	0.423261	0.413869	0.194479	0.243513	0.511006	1.55097
rat_circ:chr10:46771409-46776306	3.42159	1.6618	0.833294	1.0284	0.894604	0.815769	0.75921	3.26101
rat_circ:chr4:3972586-3976284	1.00108	0.572551	0.476168	0.313537	0.103722	0.0730539	0.204403	0.874905
rat_circ:chr12:9229552-9240810	0	0.0977527	0	0	0.0129653	0	0	0
rat_circ:chr18:59190041-59245202	0.20918	0.195505	0.0793614	0.0501659	0.0777916	0	0.0438006	0.397684
rat_circ:chr3:92916797-92924114	0	0.0279293	0.0529076	0	0	0.0121757	0	0
rat_circ:chr5:147363511-147367416	0.149415	0.041894	0	0	0	0.0121757	0	0
rat_circ:chr15:44515617-44518680	0.0298829	0	0	0	0	0	0	0.185586
rat_circ:chr5:114816506-114828260	0	0	0.0529076	0	0	0	0.0584007	0
rat_circ:chr6:96487054-96541680	0.0448244	0.181541	0.0925883	0.112873	0.0907569	0.109581	0.0146002	0.51699
rat_circ:chr19:58759728-58764349	0.552834	0.195505	0.423261	0.0752489	0.350062	0.413972	0.292004	0.530246
rat_circ:chr5:146485000-146526210	0.672365	0.181541	0.238084	0.300996	0.22041	0.0121757	0.0876011	0.331404
rat_circ:chr10:5004064-5005328	0	0.0139647	0	0.0125415	0	0	0	0
rat_circ:chr3:160491308-160495240	1.35967	0.530657	0.357126	0.313537	0.168549	0.146108	0.350404	1.02072
rat_circ:chr6:43309180-43321981	0.0597658	0.0279293	0.0264538	0	0.0259305	0	0.0146002	0.0662807
rat_circ:chr17:88451147-88506410	0.0896487	0.0279293	0	0	0.129653	0.0243513	0.0146002	0.331404
rat_circ:chr2:238595879-238605430	0.627541	0.195505	0.105815	0.200664	0.0907569	0.0852296	0.160602	0.185586
rat_circ:chr15:70121769-70139170	0.20918	0.111717	0	0.0627074	0.0907569	0.0121757	0.0876011	0.861649
rat_circ:chr4:22536895-22569920	0	0.041894	0.0661345	0	0.0518611	0.036527	0	0.530246
rat_circ:chr20:8006289-8019015	0.119532	0.083788	0.0264538	0.025083	0.0259305	0	0.102201	0.304891
rat_circ:chr16:6240492-6241239	0.149415	0	0	0	0.0259305	0	0	0
rat_circ:chr11:86824053-86834088	0.448244	0	0.264538	0	0	0.0243513	0.0438006	0.185586
rat_circ:chr6:109850518-109875835	0	0	0.0396807	0	0.0388958	0	0.0438006	0
rat_circ:chr10:16769713-16774652	0.463185	0.20947	0.0661345	0	0.0777916	0.121757	0.0438006	0.503733
rat_circ:chr2:133499858-133504261	0.732131	0.195505	0	0.0627074	0.181514	0.036527	0.0876011	0.132561
rat_circ:chr20:8301333-8304555	0.0298829	0.0279293	0	0	0.0259305	0.0121757	0	0.159074
rat_circ:chr12:9295755-9313769	0.0896487	0.0279293	0	0	0	0	0	0.251867
rat_circ:chr14:106921499-107008241	0.627541	0.502728	0.198403	0	0.168549	0.0730539	0.175202	0.106049
rat_circ:chr18:26633551-26670959	0.522951	0.111717	0.105815	0	0.0907569	0.0487026	0.0730009	0.623039
rat_circ:chr4:151118221-151124504	0.0747073	0.083788	0	0	0	0	0	0
rat_circ:chr1:209792071-209792497	0	0.041894	0	0	0	0	0	0.198842
rat_circ:chr3:112885985-112899649	0.224122	0.0279293	0.0132269	0	0	0	0.0438006	0.225354
rat_circ:chrX:112033981-112050600	1.01602	0.823915	0.38358	0.150498	0.272271	0.243513	0.540207	1.68353
rat_circ:chr12:17513488-17519957	0	0.0279293	0.0396807	0.0752489	0.0259305	0	0	0.0530246
rat_circ:chr12:48509737-48531389	0	0.0558587	0	0.100332	0	0	0.0146002	0.132561
rat_circ:chr5:69951194-69956147	1.09073	0.20947	0.277765	0.175581	0.116687	0.0243513	0.160602	0.463965
rat_circ:chr1:253120412-253148277	0.0149415	0.0139647	0	0	0	0	0.0146002	0
rat_circ:chr5:117315062-117331558	2.54005	2.3321	1.83854	2.5083	1.47804	1.48543	1.91262	1.81609
rat_circ:chr3:44500847-44522988	0.552834	0.251364	0.396807	0.0877904	0.0648264	0.109581	0.189802	1.02072
rat_circ:chr5:59146179-59146522	0.791897	1.52215	1.01847	1.49244	1.16687	0.852296	1.29942	0.450709
rat_circ:chr17:46675533-46693522	0.403419	0.293258	0.105815	0.112873	0.116687	0.121757	0.0730009	0.901418
rat_circ:chr2:185422689-185423336	0	0	0	0.0125415	0.0129653	0	0	0.34466
rat_circ:chr10:4140144-4191496	0	0.111717	0.0529076	0.0125415	0.0648264	0.0243513	0	0.132561
rat_circ:chr10:94736672-94739620	0	0	0.0264538	0	0	0	0.0146002	0
rat_circ:chr3:140220436-140230678	1.56885	0.265329	0.410034	0.551825	1.30949	2.06986	0.876011	1.68353
rat_circ:chr11:88753588-88771687	0.0149415	0	0.0132269	0	0	0	0	0
rat_circ:chr15:61665894-61683055	0.552834	0.041894	0.158723	0	0.0777916	0	0.0292004	0.463965
rat_circ:chrY:1052410-1112294	0	0.0139647	0	0.0376244	0	0	0	0
rat_circ:chr20:8351096-8352431	0.239063	0	0	0.0752489	0.0129653	0	0	0.145818
rat_circ:chr20:34646376-34647163	0.433302	0.251364	0.0396807	0.100332	0.0129653	0.0243513	0.175202	0.357916
rat_circ:chr5:118687392-118690299	0.298829	0.0279293	0	0	0	0	0.0438006	0.503733
rat_circ:chr19:46766298-46815855	0.149415	0.502728	0.330672	0.300996	0.233375	0.182635	0.0438006	0.119305
rat_circ:chr20:29560466-29619355	0	0	0.0132269	0	0	0	0	0.0795369
rat_circ:chr14:81132273-81156686	0.0298829	0.0139647	0	0	0.0129653	0	0	0
rat_circ:chr14:36215848-36241505	0.0597658	0.041894	0.0264538	0	0	0	0	0.132561
rat_circ:chr10:30555462-30589637	0.0448244	0	0	0	0	0	0	0
rat_circ:chr18:86230529-86237822	0.388478	0	0	0	0	0	0	0.0530246
rat_circ:chr8:60888133-60902165	0.0597658	0.195505	0.0661345	0.025083	0.0648264	0.0243513	0.0146002	0.0795369
rat_circ:chr20:29322047-29366609	0	0.0139647	0.0529076	0.0501659	0	0	0	0
rat_circ:chr7:78347124-78375555	0.642482	0.0698233	0	0	0.0518611	0	0.146002	0.689319
rat_circ:chr10:88807421-88815808	5.3341	5.68362	4.62941	4.4146	5.01756	2.45948	6.67228	4.81198
rat_circ:chr4:86413264-86417288	0.508009	0.139647	0.0661345	0.163039	0.0518611	0.036527	0.219003	0.556758
rat_circ:chr4:177114982-177144766	0	0	0.0529076	0	0.0259305	0	0	0.331404
rat_circ:chr7:122880901-122882820	0	0.0139647	0.0264538	0	0	0.0121757	0.0146002	0
rat_circ:chr17:87758882-87760775	0.493068	0.0698233	0.0396807	0.0125415	0.0259305	0	0.102201	0.371172
rat_circ:chr1:185722677-185724996	0.268946	0.0558587	0	0	0	0.0243513	0	0.238611
rat_circ:chr2:107323536-107336938	0	0	0	0.0125415	0.0388958	0	0.0584007	0
rat_circ:chr19:56720223-56721427	0.552834	0.363081	0.290992	0.175581	0.155583	0.121757	0.204403	0.821881
rat_circ:chr4:67191785-67197178	0.92637	0.20947	0.17195	0.175581	0.0648264	0	0.102201	0.636295
rat_circ:chr7:2842610-2851741	8.8304	5.44622	3.80935	3.61195	3.90255	2.15509	4.19025	5.72665
rat_circ:chr4:129502916-129503897	0.0298829	0.0279293	0	0	0.0388958	0	0	0
rat_circ:chr5:90939548-90976013	0	0	0	0.0125415	0.0129653	0	0	0
rat_circ:chr1:18742523-18760556	0	0.0558587	0.0264538	0.0125415	0	0	0	0.159074
rat_circ:chrX:39850822-39864346	0.0896487	0	0	0.025083	0.0518611	0	0	0
rat_circ:chr19:32450974-32497560	0.881546	0.363081	0.0529076	0.238288	0.0518611	0.0487026	0.0876011	0.689319
rat_circ:chr13:76989280-77004245	0	0	0.0529076	0.025083	0.0129653	0	0.0876011	0
rat_circ:chr12:36740089-36751285	0	0.0139647	0	0	0	0.0730539	0	0.106049
rat_circ:chr11:38379650-38410172	0.0298829	0.111717	0.0264538	0	0.0648264	0	0.131402	0.0397684
rat_circ:chr6:22362488-22407626	0.582717	0.125682	0.0396807	0	0.0907569	0.036527	0.160602	0.994211
rat_circ:chr6:133788909-133796054	0	0.0279293	0.0529076	0.0376244	0.0259305	0.0121757	0.0292004	0.251867
rat_circ:chr1:79945447-79946090	0.149415	0.293258	0.0661345	0.175581	0.0648264	0.0730539	0.0292004	0.51699
rat_circ:chr8:23035955-23048640	8.50169	3.68667	2.79087	2.25747	1.93183	1.21757	1.88342	9.62396
rat_circ:chr13:86424477-86436725	0	0.0279293	0.0529076	0	0	0	0	0.0530246
rat_circ:chr1:218725545-218748117	0	0.0279293	0	0	0	0.0852296	0.0292004	0
rat_circ:chr5:73575194-73593063	0	0	0.0132269	0	0	0	0	0
rat_circ:chr6:3139918-3141447	0	0.0279293	0	0	0	0	0	0.0795369
rat_circ:chr9:42739344-42741441	0.149415	0.041894	0	0.0376244	0	0.0730539	0	0.159074
rat_circ:chr8:131890854-131893013	0	0.0279293	0.0793614	0	0	0	0	0
rat_circ:chr18:31605777-31616333	0.194239	0.0558587	0.0264538	0.0627074	0	0	0.0438006	0.0795369
rat_circ:chr9:67134925-67158887	0.119532	0	0	0	0	0.0243513	0	0
rat_circ:chr16:54080267-54093004	0.0448244	0.0139647	0.0132269	0	0.0259305	0	0	0
rat_circ:chr2:140582486-140607346	0.582717	0	0.0264538	0	0	0	0	0
rat_circ:chr14:71572816-71579651	0	0	0	0	0	0.0243513	0	0
rat_circ:chr11:34612627-34621503	0.20918	0	0	0	0	0.036527	0.0584007	0
rat_circ:chr6:106763698-106830605	0	0.0279293	0.0793614	0.0125415	0	0	0.0146002	0.0265123
rat_circ:chr14:9226094-9247429	0.134473	0.20947	0.185177	0.0125415	0.116687	0.0852296	0.146002	0
rat_circ:chr18:36538200-36553282	0.149415	0	0.0529076	0	0	0	0.0146002	0.185586
rat_circ:chr15:40000592-40007005	0	0.0558587	0	0.0376244	0	0	0	0
rat_circ:chr14:37461516-37470492	0.0149415	0	0.0132269	0	0.0129653	0	0	0.159074
rat_circ:chr9:98250467-98252082	1.01602	0.293258	0.55553	0.0752489	0.609368	0.450499	0.525607	0.503733
rat_circ:chr7:66611086-66646540	0.119532	0.0139647	0.105815	0	0.0388958	0	0.0438006	0.0795369
rat_circ:chr4:146477276-146548509	0	0	0	0	0.0129653	0	0	0
rat_circ:chr3:54547246-54566332	12.3566	5.05521	4.57651	4.06344	2.73567	1.61936	4.39466	13.5478
rat_circ:chr17:32152245-32154714	0	0.0977527	0.0529076	0.100332	0.0259305	0.0974052	0.0730009	0.212098
rat_circ:chr9:53129625-53155776	0.627541	0.279293	0.264538	0.213205	0.103722	0.036527	0.0438006	1.07375
rat_circ:chr5:155948527-155952022	0.164356	0.0139647	0.0264538	0	0.0388958	0.0243513	0	0.0530246
rat_circ:chr11:27918018-27967779	0.0597658	0	0	0	0	0	0.0146002	0
rat_circ:chr1:56902969-56915732	0	0	0.0264538	0	0	0	0	0
rat_circ:chr7:41167312-41178782	0.986136	0.432905	0.304219	0.263371	0.570472	0.401797	0.496406	0.596526
rat_circ:chr14:86431783-86438230	0.119532	0	0	0	0	0	0	0.132561
rat_circ:chr2:53868349-53891903	0	0.0279293	0.0661345	0	0	0	0	0
rat_circ:chr1:257297078-257327674	0	0.0139647	0.105815	0	0	0	0.0438006	0.0662807
rat_circ:chr3:118038292-118043500	0	0.041894	0.0396807	0	0.0129653	0	0.0146002	0.0265123
rat_circ:chr18:16472884-16475633	0.657424	0.181541	0.105815	0.0627074	0.0259305	0.0121757	0.0438006	0.251867
rat_circ:chr1:124542325-124543680	0	0	0	0.213205	0	0.0608783	0.0584007	0.437453
rat_circ:chr11:53140598-53168655	0.403419	0.0139647	0.0132269	0	0.0259305	0	0	0
rat_circ:chr7:109055032-109136051	0.0597658	0	0	0	0	0	0.0146002	0
rat_circ:chr1:185263914-185302358	0	0.0139647	0	0	0	0.0121757	0	0
rat_circ:chr20:22821771-22822179	0	0	0	0	0	0.0121757	0	0.0132561
rat_circ:chr9:61686166-61688148	1.61368	0.865809	0.925883	0.438952	0.739021	0.791417	0.949012	1.23282
rat_circ:chr1:150336392-150359582	0.149415	0.0139647	0	0.0376244	0	0.0487026	0.0730009	0
rat_circ:chr15:954093-977590	0.119532	0.0139647	0	0	0	0	0	0.0265123
rat_circ:chr20:13911860-13924796	0	0	0.0396807	0	0	0	0	0.251867
rat_circ:chr3:13876228-13879559	0.149415	0.041894	0	0	0	0	0	0.119305
rat_circ:chr6:55965567-56011566	0.268946	0.0558587	0	0	0.103722	0.0243513	0	0
rat_circ:chr8:55284450-55292895	0.836721	0.572551	0.661345	0.313537	0.414889	0.694012	0.963612	0.649551
rat_circ:chr15:41086581-41169484	0.134473	0.041894	0.0264538	0.025083	0	0	0	0.0795369
rat_circ:chr4:6315385-6317357	0.20918	0.0139647	0.0264538	0	0	0	0.0584007	0.092793
rat_circ:chr1:1746299-1750895	0	0.0279293	0.0529076	0.025083	0	0	0.0292004	0
rat_circ:chr10:110072090-110090416	0.0896487	0	0	0	0.0129653	0	0.0292004	0.0265123
rat_circ:chr10:48075456-48082044	0.0298829	0	0.0661345	0	0.0259305	0	0.0146002	0
rat_circ:chr1:107253894-107272253	0.358595	0.20947	0.119042	0.0627074	0.194479	0	0.175202	1.32561
rat_circ:chr13:94909690-94940332	0	0	0.0661345	0	0	0	0	0.106049
rat_circ:chr17:75596939-75616081	0	0.0698233	0	0	0.0648264	0	0.0584007	0.384428
rat_circ:chr9:65989480-65997401	2.0918	0.698233	0.872975	0.351161	0.557507	0.450499	0.452606	1.44492
rat_circ:chr17:79084848-79085075	0	0	0.119042	0.0627074	0.0259305	0	0	0
rat_circ:chr1:259479327-259535695	0	0	0.0396807	0	0.0259305	0	0	0
rat_circ:chr10:82001304-82003742	0.134473	0.181541	0.145496	0.175581	0.194479	0.243513	0.175202	0.689319
rat_circ:chr8:85403377-85409078	0.164356	0	0.0793614	0	0	0	0.0584007	0
rat_circ:chr4:86283868-86367958	3.30206	0.698233	0.436488	0.526742	0.635298	0.146108	0.75921	2.82356
rat_circ:chr11:79611540-79667277	0.776955	0.251364	0.317445	0.238288	0.194479	0.19481	0.233603	1.15328
rat_circ:chr5:47649828-47724477	1.49415	0.586516	0.238084	0.25083	0.168549	0.146108	0.160602	1.7233
rat_circ:chr2:183542107-183558410	0.478126	0.0279293	0.0264538	0.137956	0	0	0.0146002	0
rat_circ:chr15:61265558-61282428	0.0298829	0.0279293	0.0132269	0	0	0	0	0
rat_circ:chr6:101636729-101729322	0.119532	0.223435	0.0925883	0.137956	0.142618	0.0974052	0.204403	0.185586
rat_circ:chr15:61668938-61669301	0	0	0.0264538	0.0501659	0	0	0	0
rat_circ:chr16:8400725-8421217	0	0.0558587	0	0	0	0	0	0
rat_circ:chr1:259328625-259335798	0.0298829	0	0	0	0.0259305	0	0.0292004	0
rat_circ:chr5:47861910-47871797	1.10567	0.139647	0.0793614	0.150498	0.116687	0.0487026	0.0730009	0.848393
rat_circ:chr14:40015299-40035210	0	0	0.0264538	0.0752489	0	0	0.116801	0
rat_circ:chr10:91168170-91169492	0.358595	0.907703	0.449714	0.33862	0.570472	0.304391	0.379605	0.874905
rat_circ:chr1:259396273-259402838	0.239063	0.279293	0.304219	0.137956	0.207444	0.146108	0.233603	0.967698
rat_circ:chr8:77163187-77169140	0.552834	0.20947	0.132269	0.0877904	0.0518611	0.0730539	0.277404	0.782112
rat_circ:chr17:42092813-42094655	0.0149415	0.153611	0.0661345	0.238288	0.194479	0.328743	0.175202	0.318147
rat_circ:chr2:202479064-202489616	0.20918	0.083788	0	0.0501659	0.0518611	0.0121757	0	0.357916
rat_circ:chr7:99718146-99748856	0	0.0558587	0	0.025083	0.0259305	0	0.0292004	0.0530246
rat_circ:chr2:93488471-93507998	0.0298829	0	0	0	0	0	0	0.0530246
rat_circ:chrX:83724060-83750154	0	0.0698233	0	0	0	0	0	0
rat_circ:chr18:4031675-4045521	0	0.195505	0.119042	0	0.0518611	0.0852296	0.0730009	0.7556
rat_circ:chr5:7660223-7660665	0.328712	0.0279293	0.0132269	0.100332	0.0518611	0	0	0
rat_circ:chr2:40792233-40792960	0.552834	0.307223	0.449714	0.100332	0.363028	0.462675	0.75921	0.450709
rat_circ:chr15:44490570-44497478	0.164356	0	0	0	0.0129653	0	0	0
rat_circ:chr1:134829807-134832415	0	0	0.0396807	0	0	0	0.0146002	0
rat_circ:chr5:77106304-77114671	0	0	0.0132269	0	0.0129653	0	0	0.106049
rat_circ:chr7:70317079-70318174	0.956253	0.823915	1.16397	1.07857	0.674194	0.535729	0.700809	0.17233
rat_circ:chr4:2590487-2594006	0.478126	0	0.0529076	0	0	0.0487026	0	0
rat_circ:chr13:73219583-73265813	0.672365	0.0698233	0.158723	0.112873	0	0.0243513	0	0
rat_circ:chr15:85962566-85975367	0.298829	0.349117	0.119042	0.0627074	0	0	0	0
rat_circ:chr17:90598577-90598956	0.0896487	0.0279293	0.0132269	0	0	0	0.0292004	0.132561
rat_circ:chr7:62911199-62911554	0.0298829	0	0	0	0	0.0243513	0	0
rat_circ:chr6:103714559-103804791	3.18253	0.41894	1.20365	0.514201	3.83772	6.28264	3.40184	1.03398
rat_circ:chr10:83289921-83294001	0.373536	1.01942	0.290992	0.313537	0.375993	0.389621	0.657008	0.159074
rat_circ:chr8:49003906-49004080	2.49522	1.80144	1.3756	1.51752	0.622333	0.56008	0.963612	3.64544
rat_circ:chr2:25770099-25771957	0.164356	0.181541	0	0.125415	0	0	0	0
rat_circ:chr13:44721334-44723445	0	0	0.0264538	0.0501659	0	0	0	0
rat_circ:chr3:92450292-92473765	0.119532	0	0.0264538	0.025083	0	0.0243513	0.0876011	0.0132561
rat_circ:chr18:27238069-27238845	0	0	0	0.0501659	0.0259305	0	0.0146002	0.291635
rat_circ:chr8:85278854-85285823	0.433302	0.237399	0.17195	0.025083	0.0777916	0.0730539	0.102201	0.914674
rat_circ:chr6:135672583-135708783	0	0.0139647	0	0	0	0	0	0.0530246
rat_circ:chr3:94634414-94647676	0.0149415	0	0	0	0	0.0121757	0.0146002	0.0795369
rat_circ:chr6:125568127-125594377	0	0.0139647	0	0	0	0	0.0584007	0.0662807
rat_circ:chr8:102143262-102147002	1.16543	0.223435	0.277765	0.025083	0.285236	0.206986	0.146002	0.888162
rat_circ:chr8:118616528-118618907	0	0	0.132269	0	0	0.0121757	0	0.0530246
rat_circ:chr20:7562320-7565600	0.0448244	0	0	0	0	0.0243513	0	0
rat_circ:chr10:66812207-66817057	0	0.041894	0	0	0	0.0121757	0	0
rat_circ:chr1:218832599-218844420	0.0298829	0.0698233	0.0529076	0.0125415	0.0129653	0	0.0292004	0.0530246
rat_circ:chr1:136017017-136017482	0	0.0698233	0.0529076	0.0125415	0.116687	0.0243513	0	0
rat_circ:chr4:42252580-42280270	0.0149415	0	0	0	0	0	0	0
rat_circ:chr8:69780138-69780985	0.254005	0.195505	0.0529076	0.0376244	0.0259305	0.0730539	0.0438006	0
rat_circ:chr19:39176540-39187048	0	0	0.0132269	0	0.0777916	0.0121757	0	0
rat_circ:chr17:23782875-23786299	1.64356	0.530657	0.317445	0.614533	0.570472	0.292216	0.408805	0.225354
rat_circ:chr1:264069260-264069458	0	0.0139647	0.0132269	0	0	0.0243513	0	0
rat_circ:chr1:225195375-225196571	1.62862	0.600481	0.370353	0.300996	0.24634	0.121757	0.277404	1.44492
rat_circ:chr6:54522274-54541455	0.0298829	0.041894	0	0	0.0259305	0.0243513	0.0146002	0.357916
rat_circ:chr19:21256614-21262852	0	0.0279293	0.0529076	0.0125415	0	0	0.0438006	0
rat_circ:chr20:25565630-25656154	4.45255	0.963562	3.25382	2.32017	10.3981	15.7188	7.9571	3.92382
rat_circ:chr9:31620318-31693992	1.32979	0.502728	0.17195	0.112873	0.129653	0.0243513	0.131402	1.19305
rat_circ:chr15:109076389-109094629	0.119532	0.083788	0.0396807	0.0501659	0.0259305	0	0.0876011	0.092793
rat_circ:chr1:62330221-62360073	1.53897	0.377046	0.370353	0.200664	1.63362	2.41078	1.25562	0.874905
rat_circ:chr19:54786578-54810657	0	0	0.0132269	0.0501659	0.0648264	0	0	0
rat_circ:chr9:30996391-31009155	0.10459	0	0.0793614	0	0.0388958	0	0.0876011	0
rat_circ:chr13:31092209-31163102	0.134473	0.041894	0.0264538	0	0.0259305	0	0	0.132561
rat_circ:chr8:33277813-33296545	0	0.041894	0	0	0.0259305	0	0	0
rat_circ:chr15:110020787-110046726	0.0298829	0.111717	0	0	0	0	0	0
rat_circ:chr9:1442054-1446134	4.84103	1.07528	0	0.76503	0.635298	0.401797	0.584007	7.4367
rat_circ:chr2:62486834-62490107	0.0597658	0	0.0264538	0.0877904	0.0129653	0	0	0.0530246
rat_circ:chr16:76045442-76070467	1.0459	0.181541	0.330672	0.539284	0.363028	0.121757	0.175202	0.795369
rat_circ:chr4:7222085-7227846	0.268946	0.851845	0.489395	0.326079	0.777916	0.401797	0.78841	0.649551
rat_circ:chr10:63911199-63915032	0.0597658	0.0139647	0.0264538	0.025083	0	0.036527	0	0
rat_circ:chr10:85166708-85172858	0	0.111717	0	0.025083	0.0129653	0	0	0.0795369
rat_circ:chr10:91144151-91149247	0	0	0	0	0	0	0	0.278379
rat_circ:chr14:86199175-86201056	6.17082	3.25377	2.18244	1.14127	1.68549	1.22974	1.47462	4.14917
rat_circ:chr18:61115537-61121540	0.283888	0.223435	0.357126	0.125415	0.842743	1.20539	0.365005	0.331404
rat_circ:chr7:66862923-66884665	0.388478	0.0558587	0.0661345	0	0	0	0	0.729088
rat_circ:chr8:70524346-70547228	0.0597658	0	0	0	0.0129653	0	0.0146002	0.132561
rat_circ:chr18:74311274-74332122	0.134473	0.041894	0.0529076	0	0	0.0121757	0	0
rat_circ:chr17:85536896-85543863	0.0448244	0.0558587	0.0396807	0	0.0518611	0	0	0.0795369
rat_circ:chr1:2375315-2452054	0.0747073	0.111717	0.0396807	0.0376244	0.0129653	0.0243513	0.0730009	0
rat_circ:chr4:8141791-8149019	0.119532	0.0279293	0	0	0	0	0	0.41094
rat_circ:chr12:12761933-12766265	0.149415	0.0698233	0	0	0.0518611	0	0.0438006	0
rat_circ:chr7:114550936-114555976	0	0	0.0793614	0	0	0	0.160602	0
rat_circ:chr13:69936554-69944404	0.463185	0.0698233	0	0.0627074	0.0518611	0	0.0584007	0.7556
rat_circ:chr2:89498122-89498400	0.71719	0.474799	0.304219	0.25083	0.207444	0.133932	0.146002	0.530246
rat_circ:chr17:53483964-53542696	0.493068	0.153611	0.0661345	0.025083	0.0648264	0.0243513	0.116801	1.02072
rat_circ:chr8:82509567-82520967	0	0	0.0132269	0	0	0	0.0146002	0
rat_circ:chr5:158071477-158074209	0.896487	0.851845	0.886202	0.67724	0.350062	0.219162	0.744609	0.888162
rat_circ:chr1:99055963-99056691	0	0.0139647	0	0.0125415	0	0.0487026	0	0.0265123
rat_circ:chr18:72124895-72194387	0.0149415	0.0698233	0.0793614	0.0627074	0	0.0121757	0.0438006	0
rat_circ:chr8:79673623-79680299	0	0.0139647	0.0132269	0	0	0	0	0
rat_circ:chr1:40433889-40434397	0	0.125682	0	0	0.0129653	0.0121757	0.0584007	0.0795369
rat_circ:chr2:184244404-184246930	2.82393	0.572551	0.410034	0.790113	0.946465	0.827944	0.846811	1.12677
rat_circ:chr1:57482645-57486283	1.95733	0.949597	0.76716	0.915528	0.985361	0.56008	0.934412	2.79705
rat_circ:chr18:59334915-59345667	0.0597658	0.083788	0.0793614	0.137956	0.0259305	0	0.0730009	0.318147
rat_circ:chr11:69685735-69706118	0	0	0.0264538	0.175581	0	0.0121757	0.0292004	0.251867
rat_circ:chr4:21609133-21610310	0	0.0279293	0.0264538	0	0	0	0	0.0530246
rat_circ:chr4:28517028-28520904	0	0	0.0132269	0.0501659	0.0259305	0.0121757	0	0
rat_circ:chr17:90393751-90399200	0.0448244	0.0977527	0.21163	0.175581	0.0907569	0.0487026	0.175202	0.212098
rat_circ:chr3:63497187-63500729	4.07902	1.49422	1.16397	0.965694	0.388958	0.340918	0.949012	4.61314
rat_circ:chr10:16699071-16712067	0.418361	0.041894	0	0	0	0	0	0.132561
rat_circ:chr12:30082881-30083826	0.567775	0.223435	0.158723	0.0752489	0.0259305	0.0852296	0.160602	0.477221
rat_circ:chr3:140598632-140600075	0.239063	0.111717	0	0	0	0.0243513	0	0.225354
rat_circ:chr11:53154799-53168655	0	0.0139647	0.0661345	0	0	0	0	0.0662807
rat_circ:chr14:21100765-21103523	0	0	0.0661345	0.0125415	0.0129653	0	0.0292004	0
rat_circ:chr8:63433246-63436674	0	0	0.0264538	0	0	0	0.0146002	0.437453
rat_circ:chr2:37974029-38014366	1.49415	0.125682	0.158723	0.163039	0	0.0608783	0.116801	1.00747
rat_circ:chr4:16492475-16552612	0.0448244	0	0.0132269	0	0	0	0	0.0530246
rat_circ:chr1:47070447-47077979	0	0.0279293	0	0	0	0.0121757	0	0
rat_circ:chr16:4269443-4351455	0.268946	0.125682	0.0925883	0.213205	0.0648264	0.0608783	0.204403	0.34466
rat_circ:chr17:79759287-79789485	0.179297	0	0	0.0376244	0	0	0	0
rat_circ:chr1:225195375-225232326	0.836721	0.474799	0.251311	0.551825	0.207444	0.146108	0.292004	0.994211
rat_circ:chr13:72818897-72840214	0.0149415	0	0.0264538	0.100332	0	0	0	0
rat_circ:chr12:29936709-29942757	0	0.0279293	0	0	0.0259305	0	0	0.0530246
rat_circ:chr15:52370515-52375430	1.4792	1.07528	0.449714	0.175581	0.181514	0.19481	0.204403	1.81609
rat_circ:chr5:153158005-153165563	0.956253	0.181541	0.132269	0.213205	0.194479	0	0.146002	0.278379
rat_circ:chr3:46197026-46230123	0.328712	0.0279293	0.0661345	0.200664	0.22041	0.133932	0.116801	0.198842
rat_circ:chr19:57132668-57134982	0.0298829	0.083788	0.0132269	0	0.0777916	0	0.204403	0.0132561
rat_circ:chr12:589609-632694	0.478126	0.0279293	0.132269	0.025083	0.129653	0.0121757	0	0.570014
rat_circ:chr11:30113200-30212813	2.22628	0.921668	1.94435	1.34194	6.87159	8.13334	5.24147	1.74981
rat_circ:chr4:119915757-119916772	1.79297	2.19245	1.21687	4.07598	1.14094	0.657485	4.17565	2.63797
rat_circ:chr2:206942825-206957036	0	0	0	0	0.0129653	0	0	0
rat_circ:chr1:1795668-1796141	0.522951	0.488763	0.132269	0.238288	0.233375	0.340918	0.292004	0.437453
rat_circ:chr19:49720489-49741353	0.0896487	0.0698233	0.0793614	0	0	0	0.0438006	0.0265123
rat_circ:chr7:74350405-74358584	0	0.111717	0.0132269	0	0	0	0.0584007	0
rat_circ:chr7:73151459-73175125	0.20918	0	0.0396807	0.025083	0	0.0243513	0	0.0795369
rat_circ:chr8:90958620-90962468	0.791897	0.251364	0.0925883	0.125415	0.0518611	0.0243513	0.0584007	0.384428
rat_circ:chr18:75203861-75207308	4.04913	1.92712	1.24333	0.401327	1.54287	1.55848	2.11703	2.79705
rat_circ:chr3:152294624-152324968	0	0	0	0	0.0518611	0	0.0292004	0.0530246
rat_circ:chr2:80215799-80234308	1.10567	0.446869	0.0925883	0.351161	0.0777916	0.0487026	0.116801	0.888162
rat_circ:chr4:179275043-179291098	0	0.0139647	0.0396807	0	0	0	0	0
rat_circ:chr1:7973764-7976859	0.6126	0.321187	0	0.33862	0	0	0.175202	1.11352
rat_circ:chr5:6036276-6074132	2.0918	0.502728	0.581983	0.300996	0.440819	0.815769	0.686209	1.24608
rat_circ:chr8:22142089-22143097	0.20918	0.0139647	0	0.0125415	0	0	0	0
rat_circ:chr8:73183720-73257790	0.254005	0.0977527	0.0793614	0.0376244	0.0388958	0.036527	0.0876011	0.106049
rat_circ:chr1:219598365-219638528	0.239063	0.0279293	0	0	0	0	0.0146002	0.106049
rat_circ:chr3:113519719-113525855	0	0	0	0	0.0648264	0	0	0.265123
rat_circ:chr1:102636819-102660697	0	0	0.0264538	0.0125415	0	0	0	0
rat_circ:chr12:50348800-50354833	0.239063	0.083788	0.264538	0.150498	0.285236	0.158283	0.204403	0.119305
rat_circ:chr9:96866448-96905328	0.194239	0.0698233	0.0925883	0.137956	0.0907569	0.0974052	0.0876011	0.318147
rat_circ:chr2:56451097-56456188	9.18899	1.64783	0	1.0284	0.726055	0.340918	1.00741	7.64879
rat_circ:chr8:26267388-26271172	0.298829	0.237399	0	0	0	0	0.131402	0
rat_circ:chr20:32218568-32221959	0	0	0.0264538	0	0	0	0	0.0265123
rat_circ:chr2:182956882-182964847	0.522951	0.181541	0.423261	0.313537	1.06315	1.58283	0.978212	0.530246
rat_circ:chr6:135198853-135200846	0	0.111717	0	0	0	0	0	0.0397684
rat_circ:chr8:129707996-129770430	0.119532	0.041894	0.0925883	0.0877904	0.0259305	0.0243513	0.0292004	0.265123
rat_circ:chr1:219577024-219638528	0	0	0.119042	0	0	0	0	0.291635
rat_circ:chr3:113183826-113190583	0	0	0	0.0376244	0	0	0	0
rat_circ:chr6:125824540-125832694	0.762014	0.586516	0.251311	0.376244	0.272271	0.304391	0.452606	1.45818
rat_circ:chr2:21915465-21921128	0.388478	0.167576	0.105815	0.0501659	0.0388958	0.109581	0.306604	0.490477
rat_circ:chr9:37910962-37923009	2.61475	0.921668	0.621664	0.175581	0.557507	0.109581	0.540207	1.82935
rat_circ:chr6:28742445-28756973	0	0.0698233	0	0	0	0	0.0146002	0
rat_circ:chr6:38745004-38762910	0.702248	0.153611	0.224857	0.100332	0.0648264	0.0730539	0.0146002	0.450709
rat_circ:chr5:106109624-106121498	0	0	0	0.025083	0	0	0	0.384428
rat_circ:chr8:87079964-87088139	0	0.0139647	0.0529076	0	0	0	0.0146002	0
rat_circ:chr1:266493863-266494428	0	0.0139647	0	0	0.0129653	0	0.0146002	0.0795369
rat_circ:chr3:63416257-63433816	0.567775	0.0977527	0.21163	0.175581	0.726055	1.02275	0.671609	0.225354
rat_circ:chr17:28235821-28259657	0.0896487	0.0139647	0.0264538	0.0501659	0	0	0	0
rat_circ:chr1:265514723-265524404	0.179297	0	0	0	0	0.0121757	0	0.0795369
rat_circ:chr5:105185997-105187360	7.69485	2.01091	0.952336	1.14127	0.687159	0.523553	1.16801	5.38199
rat_circ:chr5:167516581-167547741	3.33194	0.684269	0.357126	0.263371	0.22041	0.28004	0.452606	2.9031
rat_circ:chr1:200648164-200671090	0.0747073	0	0	0.0627074	0.0648264	0	0.0146002	0.34466
rat_circ:chr1:187808504-187812018	2.04698	0.600481	0.476168	0.288454	0.596403	0.608783	0.949012	0.848393
rat_circ:chr4:64889575-64891921	0.0448244	0.0558587	0.0925883	0	0	0	0	0
rat_circ:chr4:153409395-153421065	0	0.223435	0.105815	0.0501659	0.0648264	0	0.0730009	0
rat_circ:chr15:40161839-40227027	0.0597658	0.0977527	0.0264538	0.0376244	0.0777916	0	0.0146002	0.225354
rat_circ:chr1:143417972-143419383	0	0.0139647	0	0.188122	0	0	0	0
rat_circ:chr18:17409261-17496916	0.0896487	0.0279293	0.0132269	0	0	0	0	0.132561
rat_circ:chr6:137347390-137353951	0	0.0558587	0	0.0627074	0.103722	0.036527	0.0730009	0.106049
rat_circ:chr9:12758679-12761564	0	0.0698233	0.132269	0.0752489	0.181514	0.499202	0.277404	0.132561
rat_circ:chr19:24181887-24221057	0.119532	0.041894	0.132269	0	0.0518611	0.0243513	0	0.145818
rat_circ:chr8:118616528-118620855	0.657424	0.0977527	0.0661345	0.0877904	0.0129653	0.0852296	0.116801	0
rat_circ:chr7:90253169-90253772	0.0747073	0.0279293	0	0	0.0259305	0	0	0.0530246
rat_circ:chr3:149846615-149849865	0	0.111717	0.0396807	0	0.0129653	0.0121757	0.0146002	0.265123
rat_circ:chr4:178093491-178135437	0	0.0279293	0.0132269	0	0.0259305	0	0.0292004	0.0265123
rat_circ:chr4:87186852-87188712	0	0.0698233	0.145496	0.0376244	0.0518611	0	0	0.265123
rat_circ:chr1:197526940-197545868	0	0.041894	0	0.025083	0	0	0.0876011	0
rat_circ:chr8:105406293-105420746	0.0448244	0.0279293	0	0	0	0	0.0146002	0
rat_circ:chr18:27277827-27278436	0.268946	0.041894	0.0264538	0.025083	0	0	0	0
rat_circ:chr2:57240877-57247451	0	0.0558587	0	0	0.0129653	0	0.0146002	0
rat_circ:chr5:122019303-122037709	0	0.20947	0	0	0	0	0	0
rat_circ:chr2:80228347-80234308	0	0	0.0529076	0	0	0.036527	0	0.304891
rat_circ:chr10:4172851-4183543	0.0298829	0.0279293	0	0	0	0	0.0146002	0.0530246
rat_circ:chr18:1337228-1354828	0.866604	0.167576	0.0529076	0.0501659	0	0.036527	0.262803	0.397684
rat_circ:chr7:52223222-52248773	0	0.041894	0.0529076	0	0.0777916	0	0	0.106049
rat_circ:chr4:125690284-125718442	0.0747073	0	0.0264538	0	0	0	0	0.0662807
rat_circ:chr18:69943105-69944658	0.10459	0.041894	0	0	0	0	0	0
rat_circ:chr5:167483059-167581074	0	0.0279293	0.0132269	0	0	0	0.0438006	0.185586
rat_circ:chr12:1716878-1731115	0.0298829	0.083788	0.0264538	0.0125415	0	0	0	0.0662807
rat_circ:chr17:54209230-54209739	0	0	0	0.0752489	0	0	0	0.384428
rat_circ:chr15:70790038-70803614	0.358595	0.167576	0.21163	0.0627074	0.0907569	0.0608783	0.175202	0.676063
rat_circ:chr1:64399560-64401886	1.37461	1.50818	1.25655	1.0284	1.19281	0.803593	1.66442	2.37285
rat_circ:chr8:97605830-97618178	0	0.0139647	0.0132269	0	0	0	0	0.0397684
rat_circ:chr8:61622838-61645959	0.119532	0.167576	0.158723	0	0.142618	0.0730539	0.116801	0.304891
rat_circ:chr5:70347623-70355864	0.0298829	0	0	0	0	0	0	0
rat_circ:chr1:6575079-6601608	0.567775	0.111717	0.0661345	0.238288	0.0777916	0.036527	0.262803	0.676063
rat_circ:chr11:72236328-72274521	0.0597658	0	0	0	0.0648264	0	0.0438006	0
rat_circ:chr9:44719913-44721129	0	0.0139647	0.0264538	0	0	0	0.0292004	0
rat_circ:chr4:94157132-94183893	0.791897	0.153611	0.132269	0.188122	0.881639	1.42455	0.496406	0.596526
rat_circ:chr1:174609600-174613577	3.24229	2.47175	1.05815	1.22907	1.03722	0.657485	1.25562	6.84017
rat_circ:chr19:43061525-43066842	0.0896487	0.041894	0.0264538	0.0877904	0	0.0121757	0	0
rat_circ:chr20:5714671-5715445	0.0149415	0	0	0.0376244	0	0	0	0.0662807
rat_circ:chr4:168296980-168297373	8.48674	2.08074	0.740706	0.915528	0.622333	0.426148	0.657008	5.72665
rat_circ:chr10:85407528-85411791	0.0448244	0.0558587	0.0529076	0	0	0	0.0292004	0
rat_circ:chr16:22979368-22980295	1.80792	0.642375	0.608437	0.388786	0	0.0608783	0.277404	1.86912
rat_circ:chr4:127663314-127701022	0.0747073	0.181541	0.119042	0.0627074	0.103722	0.036527	0.0876011	0.570014
rat_circ:chr4:58372935-58420865	0	0.0558587	0	0.025083	0.0259305	0	0	0
rat_circ:chr16:56313381-56350456	0.493068	0	0	0	0.0388958	0	0.102201	0
rat_circ:chr13:39508645-39510668	0.10459	0.0139647	0.17195	0.0752489	0.194479	0.267864	0.233603	0.132561
rat_circ:chr1:207221461-207228383	0.10459	0	0	0.0376244	0	0	0	0.185586
rat_circ:chr7:75071686-75075903	0.0597658	0.0279293	0.0264538	0	0	0	0.0292004	0
rat_circ:chr1:219018599-219028923	1.01602	0.251364	0	0.137956	0	0.109581	0.0292004	1.47143
rat_circ:chr14:43581725-43606985	1.03096	0.083788	0.436488	0.388786	1.41321	2.36208	1.09501	0.835137
rat_circ:chr11:64303416-64305268	0.0747073	0.0139647	0	0	0	0	0	0
rat_circ:chr17:20098292-20120246	0.10459	0	0.0793614	0	0.0259305	0.036527	0.189802	0.782112
rat_circ:chr3:158120096-158120389	0.0597658	0.0279293	0.145496	0.188122	0.181514	0.304391	0.102201	0.198842
rat_circ:chr1:175005900-175011736	0.0597658	0.0279293	0.0264538	0.0501659	0.0388958	0	0	0.119305
rat_circ:chr14:88724076-88725530	0.552834	0.321187	0.132269	0.112873	0.155583	0.0487026	0	0.702576
rat_circ:chr1:125135342-125151462	0.343653	0.0139647	0.0396807	0	0.0129653	0	0.0438006	0.092793
rat_circ:chr4:152939743-152941737	1.35967	0.391011	0.357126	0.388786	0.155583	0.109581	0.204403	1.52446
rat_circ:chr3:81127393-81134731	0.358595	0.153611	0.0661345	0.0877904	0	0	0.146002	0.198842
rat_circ:chr10:92411765-92432295	0	0	0.0396807	0	0	0	0	0.185586
rat_circ:chr1:207981622-207986972	0	0.041894	0.0264538	0.0627074	0	0	0	0.17233
rat_circ:chr8:77164105-77169140	0.836721	0.237399	0.158723	0.125415	0.0518611	0.0974052	0.335804	1.47143
rat_circ:chr1:20022792-20047889	0.627541	0.139647	0.119042	0.025083	0	0	0.0438006	0.676063
rat_circ:chr7:116547439-116592503	0.791897	0.111717	0.701025	0.288454	2.52823	2.44731	1.48922	0.530246
rat_circ:chr4:22532122-22569920	0.20918	0.181541	0.132269	0.0877904	0.103722	0.0487026	0.0584007	0.556758
rat_circ:chr20:50676394-50736164	0.224122	0.0558587	0.132269	0	0	0.0852296	0	0.967698
rat_circ:chr3:118036336-118043500	0	0.0558587	0	0	0.0129653	0	0.0146002	0
rat_circ:chr3:112899393-112899649	0.478126	0	0.0132269	0	0	0	0	0.384428
rat_circ:chr2:227522922-227529462	0	0	0	0	0	0.0121757	0	0.0397684
rat_circ:chr4:58420810-58500197	0	0.153611	0.224857	0.263371	0	0	0	0
rat_circ:chr6:3150789-3151076	0.20918	0	0	0	0	0	0	0.0795369
rat_circ:chr6:76491315-76492176	0.0896487	0.125682	0.0529076	0.0376244	0.0259305	0.0243513	0.0876011	0.251867
rat_circ:chr10:108262139-108265502	6.67883	3.84028	3.20091	2.7215	3.31911	2.02116	3.59165	5.89898
rat_circ:chr15:70769052-70832121	0.448244	0.041894	0	0	0.0129653	0	0	0
rat_circ:chr5:160244885-160262721	0	0.0279293	0	0.0376244	0	0	0	0
rat_circ:chr10:109574583-109591357	0.0896487	0.041894	0.0396807	0	0.0129653	0	0	0.0397684
rat_circ:chr11:79529343-79611741	0.403419	0.0558587	0.0925883	0	0.0907569	0.0121757	0.102201	0.0662807
rat_circ:chr1:184095525-184097229	0.672365	0.083788	0.0529076	0.0125415	0.181514	0.0608783	0.204403	0.636295
rat_circ:chr1:161705913-161714217	0	0.0139647	0.0132269	0	0	0	0	0
rat_circ:chr2:123317850-123318834	0.31377	0.0279293	0.0925883	0.0627074	0.116687	0.0974052	0.0730009	0.318147
rat_circ:chr12:37621044-37625215	0.672365	0.0698233	0.0793614	0	0	0.0121757	0.0292004	0.0132561
rat_circ:chr7:114772434-114777128	0.82178	0.502728	0.515849	0.451493	0.894604	1.12016	0.671609	0.715832
rat_circ:chr10:57535289-57538307	0.254005	0.0558587	0	0.0501659	0	0	0.0292004	0.145818
rat_circ:chr7:114550936-114611317	0.82178	0	0	0	0.142618	0.0243513	0	0.318147
rat_circ:chr10:13931236-13935484	0	0	0	0	0.155583	0	0.116801	0
rat_circ:chr17:12322321-12352876	0	0	0	0	0.103722	0.0243513	0	0
rat_circ:chr6:122742375-122743015	0.119532	0.0558587	0.0264538	0	0.0129653	0	0.0292004	0
rat_circ:chr7:32949652-32982696	0	0	0.0529076	0	0.0388958	0	0	0
rat_circ:chr4:132070365-132094750	0	0.0558587	0	0.0376244	0	0	0	0.198842
rat_circ:chr1:200099950-200105174	0	0.041894	0	0	0	0	0.0146002	0.251867
rat_circ:chr5:86609245-86645133	0	0.139647	0.0396807	0.0752489	0.0388958	0.0121757	0.0730009	0.623039
rat_circ:chr17:27593510-27598021	0.20918	0.083788	0.0264538	0.100332	0	0.0730539	0.0146002	0
rat_circ:chr1:200087980-200095902	0.20918	0.0139647	0	0	0.0259305	0	0	0.185586
rat_circ:chr3:81121255-81159096	0.388478	0	0	0	0.0129653	0.0121757	0	0
rat_circ:chr11:66837466-66848897	0	0	0.0264538	0.0501659	0	0	0	0.0795369
rat_circ:chr16:5355866-5422411	1.50909	0.488763	0.277765	0.300996	0.0907569	0.19481	0.277404	1.04724
rat_circ:chr9:84024085-84035432	0.866604	0.474799	0.0793614	0.112873	0.194479	0.377445	0.189802	0.0795369
rat_circ:chr1:44075887-44077618	0	0	0	0	0.0129653	0	0.0730009	0.092793
rat_circ:chr1:124576794-124584139	0.194239	0	0.0396807	0.0877904	0.129653	0	0.0292004	0
rat_circ:chr10:85170956-85172858	0.478126	0.0698233	0.0396807	0.0125415	0	0	0	0.477221
rat_circ:chr20:3975002-3975786	0.0597658	0.321187	0.238084	0.163039	0.142618	0.231337	0.102201	0.304891
rat_circ:chr12:44761634-44762147	0	0.0279293	0	0.0376244	0.0648264	0.0243513	0	0
rat_circ:chr15:18830076-18834543	1.18037	1.28475	0.648118	0.639616	0.739021	0.681837	0.554807	1.23282
rat_circ:chr4:29759295-29769899	0	0	0	0.025083	0.0259305	0	0	0.0530246
rat_circ:chr2:57240877-57244849	0	0.0139647	0	0	0	0	0.0146002	0.145818
rat_circ:chr17:54354448-54366690	0.119532	0	0	0	0	0.0121757	0.0146002	0
rat_circ:chr1:131448966-131452460	0.672365	1.21493	0.701025	0.627074	1.07612	0.511377	1.03661	0.291635
rat_circ:chr5:7830490-7872679	0.552834	0.041894	0	0	0	0	0	0
rat_circ:chr13:25978493-25998695	0.31377	0.0698233	0.132269	0.025083	0	0	0	0.450709
rat_circ:chr15:70769052-70792497	0.388478	0.111717	0	0.0752489	0	0	0.0146002	0.318147
rat_circ:chr2:179638565-179648816	0	0.0279293	0	0.025083	0	0	0	0.132561
rat_circ:chr11:64704113-64708610	0	0.0558587	0.0132269	0	0	0.0121757	0	0
rat_circ:chr12:50197281-50202120	0.0298829	0.0279293	0	0.0376244	0.0129653	0	0.0438006	0
rat_circ:chr19:43413899-43415573	0.0298829	0.083788	0.0396807	0.175581	0.0129653	0	0.0292004	0.212098
rat_circ:chr1:12452484-12454601	0.164356	0.0139647	0	0	0	0	0	0
rat_circ:chr1:8654486-8656474	0	0.041894	0.105815	0	0.0518611	0	0	0.291635
rat_circ:chr10:64626665-64634639	0	0	0.0132269	0.025083	0	0	0.0146002	0
rat_circ:chr4:83520914-83540525	0.0896487	0	0.0925883	0.0627074	0.0388958	0	0	0
rat_circ:chr4:58714647-58748928	1.52403	0.349117	0.277765	0.163039	0.0777916	0.133932	0.146002	1.32561
rat_circ:chr11:42955822-42981312	0.239063	0.391011	0.529076	0.163039	1.62066	1.69242	0.861411	0.437453
rat_circ:chr6:123404372-123405248	0.134473	0.0698233	0	0	0	0	0	0.265123
rat_circ:chr12:24305883-24309778	0.179297	0.041894	0.0925883	0.025083	0.0259305	0	0	0.265123
rat_circ:chr16:32347403-32364226	0.194239	0	0	0	0	0	0	0.106049
rat_circ:chr18:4257944-4265124	0.522951	0	0	0.0376244	0.0518611	0.0243513	0	0.0265123
rat_circ:chr19:32470120-32472456	0.268946	0.446869	0.0925883	0.175581	0.142618	0.036527	0.189802	0.437453
rat_circ:chr4:7921280-7923368	0.0298829	0	0	0.0125415	0.0388958	0	0.0146002	0.132561
rat_circ:chr10:46926498-46927171	0	0.041894	0.0264538	0.025083	0	0	0.0292004	0.0397684
rat_circ:chr7:135919861-135967388	2.67452	0.712198	1.16397	0.865362	5.17314	7.93853	3.72305	3.71172
rat_circ:chr20:14335985-14348042	1.09073	0.237399	0.119042	0.275913	0.0907569	0	0.146002	1.98842
rat_circ:chr1:178953396-178955232	0.224122	0.125682	0	0.0125415	0.0518611	0.0730539	0.160602	0.874905
rat_circ:chr15:90317443-90357024	0.0597658	0	0.0264538	0	0	0	0	0.092793
rat_circ:chr7:70624610-70625468	0.702248	1.56404	0.634891	0.652157	0.453785	0.36527	0.832211	1.43166
rat_circ:chr11:65097035-65119834	0	0	0.0264538	0	0	0.0243513	0	0
rat_circ:chr13:83977643-83979072	0.567775	0.349117	0.0264538	0.0877904	0.155583	0.109581	0.116801	0.0397684
rat_circ:chr8:64635064-64644354	0.6126	0.125682	0.0529076	0.100332	0.0388958	0	0.102201	0.238611
rat_circ:chr17:84900262-84904355	0	0.0279293	0.0661345	0.0376244	0.0129653	0.0121757	0	0
rat_circ:chr14:44491363-44492946	0.0896487	0.0977527	0	0	0	0	0	0
rat_circ:chr6:126864143-126894194	0	1.50818	0.965563	0.664699	0.401923	0.340918	0.671609	2.73077
rat_circ:chr4:22532122-22553238	0.20918	0.0279293	0	0.0501659	0	0	0.0292004	0.0530246
rat_circ:chr1:174173000-174174250	0	0	0.0132269	0.025083	0	0	0	0
rat_circ:chr1:220040014-220049075	0	0.0139647	0.119042	0	0	0	0.0292004	0.225354
rat_circ:chr18:48443339-48508708	4.9755	1.49422	2.97605	1.90631	8.67377	13.0036	6.67228	4.9578
rat_circ:chr9:1635612-1717797	1.71827	0.516693	0.714252	0.33862	2.06148	2.47166	1.69362	1.3919
rat_circ:chr5:160247638-160251376	0	0	0.0396807	0	0	0	0.0292004	0.106049
rat_circ:chr17:19160994-19250082	0.881546	0.265329	0.158723	0.263371	0.207444	0.0243513	0.131402	0.848393
rat_circ:chr5:90818736-90880617	0	0.0279293	0	0.0125415	0	0	0	0
rat_circ:chr3:60582556-60582844	0.179297	0.0977527	0.0132269	0	0.0518611	0	0	0.092793
rat_circ:chr18:52438172-52443630	0.0149415	0.0558587	0	0.100332	0	0.0121757	0.0146002	0.0132561
rat_circ:chr3:150814608-150823046	0.0298829	0.0279293	0	0	0	0.0608783	0	0.318147
rat_circ:chr11:15461115-15474826	0.179297	0.041894	0	0	0	0	0.0146002	0.092793
rat_circ:chr7:144080565-144084759	0.732131	0.0698233	0.158723	0.112873	0.103722	0	0.189802	0.397684
rat_circ:chr6:122488803-122490308	0.433302	0.139647	0.198403	0.200664	0.311167	0.377445	0.408805	0.0265123
rat_circ:chr11:31723564-31733245	1.31485	0.363081	0.343899	0.175581	0.259305	0.0852296	0.306604	0.609783
rat_circ:chr3:177131326-177132323	0	0.167576	0.0132269	0	0.0648264	0.0121757	0.0438006	0
rat_circ:chr8:87521066-87525668	0	0	0.0396807	0.025083	0	0	0.0292004	0
rat_circ:chr4:28488037-28495139	0.522951	0.251364	0	0.137956	0.142618	0	0	0
rat_circ:chr4:4123759-4150059	0.179297	0	0.0132269	0.0376244	0	0	0	0
rat_circ:chr8:107345317-107347589	0	0	0.0396807	0	0	0	0	0.304891
rat_circ:chr14:45784166-45784674	0.0896487	0.0279293	0	0	0.0388958	0	0	0
rat_circ:chr5:148050939-148057784	0.433302	0.125682	0.185177	0.0627074	0	0.0243513	0.131402	0.357916
rat_circ:chr10:43504523-43509133	0.881546	0.530657	0.21163	0.288454	0.272271	0.340918	0.204403	0.649551
rat_circ:chr1:21142145-21190087	0.20918	0.041894	0	0	0.0518611	0	0	0.0265123
rat_circ:chr20:34935359-34955067	0	0.0279293	0	0	0	0.0487026	0	0
rat_circ:chr1:248276963-248286737	0	0.0139647	0.0264538	0	0	0	0.0292004	0
rat_circ:chr10:78073435-78117900	0	0	0	0.025083	0	0	0.0438006	0
rat_circ:chr15:52383307-52387851	0.82178	0	0.0793614	0.125415	0.0388958	0.0121757	0.0292004	0
rat_circ:chr6:133774809-133795290	0	0.0698233	0	0	0	0	0.0584007	0
rat_circ:chr8:26290097-26291688	0.149415	0.041894	0	0.025083	0	0	0	0.092793
rat_circ:chr13:51664317-51701287	0	0.0139647	0.0396807	0.025083	0.0777916	0	0	0
rat_circ:chr15:37209491-37211807	0	0.083788	0	0	0.0259305	0	0	0
rat_circ:chr17:38026513-38080864	0	0	0.251311	0	0	0	0.175202	0
rat_circ:chr16:71862024-71865681	0.0448244	0	0.0529076	0	0.0129653	0	0.0292004	0.119305
rat_circ:chr7:53928764-53954247	0.732131	0.307223	0.661345	0.852821	0.453785	0.450499	0.627808	0.596526
rat_circ:chr2:178256259-178261536	0	0	0.0132269	0.0125415	0	0	0	0
rat_circ:chr10:83601126-83611053	0.0597658	0.0139647	0.105815	0.0125415	0.401923	0.633134	0.350404	0.251867
rat_circ:chr19:21457611-21473349	0.268946	0.0698233	0	0	0	0	0.0292004	0
rat_circ:chr13:26277463-26280241	2.82393	0.726163	0.674572	0.890445	0.609368	0.328743	0.598608	2.74402
rat_circ:chr14:80079386-80087241	0.119532	0	0	0.100332	0	0.036527	0	0
rat_circ:chr12:48194545-48198780	0	0	0.0132269	0	0	0	0	0
rat_circ:chr3:40004821-40038575	2.46534	0.642375	0.489395	0.576908	0.518611	0	0.306604	2.41262
rat_circ:chr2:218896348-218929338	0.119532	0	0	0	0	0	0	0.212098
rat_circ:chr12:51825942-51826220	0	0	0	0	0	0	0	0.0265123
rat_circ:chrX:114077861-114105957	0	0	0.0264538	0	0.0518611	0.036527	0.0438006	0
rat_circ:chr2:119566573-119610742	0.239063	0	0	0.025083	0.0129653	0	0	0
rat_circ:chr2:56451097-56461055	0	0.0279293	0.0396807	0.0627074	0.0129653	0	0.0146002	0.185586
rat_circ:chr1:265511409-265514915	0.0747073	0	0	0	0	0	0	0
rat_circ:chr8:118868190-118873176	0	0	0	0.025083	0	0.036527	0	0
rat_circ:chr2:119385898-119396277	0.164356	0.0558587	0	0	0.0518611	0	0.0584007	0.185586
rat_circ:chr5:117620930-117628981	0	0.167576	0	0	0.0388958	0	0	0
rat_circ:chr5:7839835-7855124	0	0	0.0132269	0	0.0388958	0	0.0146002	0.0397684
rat_circ:chr2:54902818-54903039	0	0	0.0396807	0	0	0	0.116801	0.106049
rat_circ:chr5:146160745-146226273	1.74815	0.377046	0.806841	0.777572	2.48933	2.86128	1.59142	0.901418
rat_circ:chr2:83988032-84002779	0.0597658	0.0558587	0	0	0	0.0121757	0	0
rat_circ:chr13:48173954-48197293	0	0.041894	0.0793614	0	0	0.0243513	0.0146002	0
rat_circ:chr16:71175333-71182314	0	0.0977527	0	0	0	0	0	0.0530246
rat_circ:chr18:24458702-24470648	0.0298829	0	0	0	0.0259305	0	0.0146002	0
rat_circ:chr8:63419544-63433379	0	0	0	0	0.0259305	0	0	0.225354
rat_circ:chr4:168499186-168517342	3.27218	1.15907	0.529076	0.464035	0.194479	0.19481	0.511006	3.80451
rat_circ:chr11:79309778-79361614	0.0896487	0	0.0132269	0.0501659	0	0	0.0584007	0
rat_circ:chr18:13369455-13387803	0.0896487	0.0139647	0	0	0	0	0	0
rat_circ:chr2:185698348-185763985	0.239063	0.0558587	0.0132269	0	0	0	0.0146002	0
rat_circ:chr18:27054582-27058458	0.239063	0.0698233	0.0529076	0	0	0	0	0
rat_circ:chr11:74740368-74748396	0	0.0139647	0.0264538	0	0	0	0	0.132561
rat_circ:chr2:240695729-240701716	0.149415	0.153611	0	0	0	0.0121757	0	0.238611
rat_circ:chr14:14174786-14183098	0	0.041894	0	0	0.0259305	0	0	0
rat_circ:chr9:71915420-71945544	0.0448244	0	0	0	0	0	0	0.0265123
rat_circ:chr15:104262027-104270252	0.268946	0.0279293	0	0	0	0	0	0.159074
rat_circ:chr8:97477006-97481408	0.732131	0.041894	0.0793614	0	0	0	0	0.888162
rat_circ:chr7:122183369-122185847	0.149415	0	0.0793614	0	0	0	0.0876011	0.092793
rat_circ:chr6:22365537-22376735	0.537892	0.349117	0.185177	0.175581	0.0648264	0.0608783	0.131402	0.7556
rat_circ:chr6:136430192-136436620	8.18792	2.17849	1.13751	1.31686	0.946465	0.499202	0.715409	5.35548
rat_circ:chr17:85036937-85057912	0.478126	0.377046	0	0.175581	0.233375	0	0	0.729088
rat_circ:chr17:16354212-16367140	0.418361	0.907703	0.674572	0.451493	0.46675	0.426148	0.715409	1.28585
rat_circ:chr17:53439105-53453190	0.0149415	0	0	0	0.0648264	0	0	0
rat_circ:chr2:23458472-23483987	0.134473	0.041894	0.0132269	0	0	0.0243513	0	0
rat_circ:chr17:36536010-36627167	0.298829	0.0279293	0.132269	0.0877904	0	0.0487026	0.102201	0.198842
rat_circ:chr7:136182226-136239105	0.119532	0.0698233	0.105815	0.0501659	0.0129653	0.036527	0.102201	0.265123
rat_circ:chr7:64090607-64131186	0.0896487	0	0.0396807	0.0125415	0	0	0.0292004	0.251867
rat_circ:chr6:124649194-124652103	0.179297	0	0.0396807	0	0	0	0	0.238611
rat_circ:chrX:51713405-51794841	0	0.0279293	0.0264538	0.0627074	0	0	0.0146002	0.318147
rat_circ:chr1:255649899-255652437	0.493068	0.237399	0.277765	0.175581	0.324132	0.146108	0.262803	0.556758
rat_circ:chr9:7001357-7029397	0.732131	0.153611	0.0793614	0.0376244	0.0518611	0.0974052	0.0292004	0.331404
rat_circ:chr5:86427115-86459216	0.20918	0	0.0132269	0.025083	0	0	0	0
rat_circ:chr19:20206345-20292462	0.433302	0.20947	0.0925883	0.0125415	0.0388958	0.0243513	0.0292004	0.185586
rat_circ:chr2:140311231-140324579	0.642482	0.0977527	0.0925883	0	0.0518611	0.0243513	0.0146002	0
rat_circ:chr13:109418120-109471561	0.791897	0.139647	0.0661345	0.0376244	0.103722	0.0121757	0.146002	0.742344
rat_circ:chr1:243014234-243018525	0.537892	0.237399	0	0.137956	0.103722	0.0487026	0	0.318147
rat_circ:chr4:124288316-124298466	0.0896487	0.0139647	0	0	0	0	0	0.0795369
rat_circ:chr7:28371759-28372375	0	0	0.105815	0	0.233375	0.158283	0.189802	0.185586
rat_circ:chr8:127954558-127991861	0	0.0139647	0.17195	0	0.0129653	0	0	0
rat_circ:chr2:183855372-183860273	0	0.139647	0.0529076	0	0	0	0	0.34466
rat_circ:chr1:174165890-174174250	0.0448244	0.0698233	0.0793614	0.025083	0	0	0.0438006	0.0397684
rat_circ:chr17:71018415-71024719	0	0.0698233	0.0132269	0.025083	0	0	0	0.106049
rat_circ:chr10:108569905-108573711	0	0.0139647	0	0.0501659	0	0.0608783	0	0.17233
rat_circ:chrX:37523957-37537375	0.582717	0.041894	0.0132269	0	0	0	0.0730009	0.437453
rat_circ:chr1:18644225-18694013	1.19532	0.404975	0.238084	0.0752489	0.207444	0.231337	0.408805	1.36538
rat_circ:chr20:14319170-14324124	0	0.0558587	0	0	0	0	0.0146002	0
rat_circ:chrX:64344704-64367255	0.254005	0.041894	0	0	0.0129653	0.0121757	0.0730009	0.0397684
rat_circ:chr16:79796197-79802172	0.0896487	0	0.0396807	0	0.0129653	0	0	0
rat_circ:chr2:200243345-200253557	0.239063	0.0558587	0.105815	0.0125415	0.0129653	0	0.0292004	0.278379
rat_circ:chr1:204960841-204980121	0.343653	0.237399	0.0793614	0.0501659	0.0259305	0.0243513	0.146002	0.490477
rat_circ:chr7:78482370-78520474	0	0.041894	0	0	0	0.0243513	0	0
rat_circ:chr1:140528797-140533021	0.0896487	0.111717	0.0661345	0.0125415	0.0259305	0	0.0584007	0.0265123
rat_circ:chr2:2942036-2946017	0.119532	0.0139647	0	0	0	0	0.0292004	0.0265123
rat_circ:chr5:113500718-113525211	1.31485	0.446869	0.264538	0.476576	0.181514	0.146108	0.131402	1.14003
rat_circ:chr14:80062862-80087241	1.07578	0.865809	0.780387	0.476576	0.557507	0.608783	0.715409	0.715832
rat_circ:chr17:53389469-53453190	0.224122	0	0.0264538	0	0	0	0	0
rat_circ:chr14:37228632-37254001	2.03204	0.586516	0.462941	0.464035	0.311167	0.109581	0.277404	3.2345
rat_circ:chr4:27876091-27915076	0	0	0	0	0.0259305	0.036527	0	0
rat_circ:chr7:137822102-137836440	0.522951	0.251364	0.0529076	0.0125415	0.0518611	0.0730539	0.116801	0.570014
rat_circ:chr16:62023411-62056753	0.194239	0.125682	0.0132269	0.0125415	0.0648264	0.133932	0.0730009	0.0530246
rat_circ:chr1:100859658-100861912	6.17082	9.63562	7.38061	10.9236	6.00292	4.29801	7.21249	4.08289
rat_circ:chr19:43207756-43212388	4.63185	3.32359	2.34116	1.86868	2.4634	0.998404	3.28504	3.08868
rat_circ:chr1:193353665-193354869	0	0	0	0	0.0259305	0	0.0584007	0.212098
rat_circ:chr6:137350747-137358910	0.0896487	0	0	0	0	0.0243513	0	0
rat_circ:chr7:110116810-110121093	0.0149415	0	0	0.0125415	0	0.0121757	0	0
rat_circ:chr1:257488392-257488839	0.10459	0	0	0	0	0	0	0
rat_circ:chr8:53896012-53901354	0	0.0279293	0	0	0	0.0121757	0	0
rat_circ:chr7:78432827-78462388	0.10459	0	0.0264538	0.0376244	0.0129653	0	0	0.159074
rat_circ:chr11:677727-678387	0.448244	0.516693	0.0396807	0.175581	0.116687	0.19481	0.233603	0.357916
rat_circ:chr11:68235173-68237408	0	0.0139647	0	0	0.0648264	0	0	0.159074
rat_circ:chr3:56223645-56235421	0	0.041894	0	0.0376244	0	0	0	0
rat_circ:chr6:43278166-43284828	0.881546	0.181541	0.119042	0.0627074	0.103722	0	0	1.10026
rat_circ:chr7:18434705-18435878	0	0.041894	0.0925883	0.0877904	0.0388958	0.0243513	0.0438006	0.0662807
rat_circ:chr18:13352206-13404495	1.50909	0.377046	0.238084	0.0501659	0.207444	0.170459	0.233603	1.48469
rat_circ:chr14:33604369-33604732	0	0.167576	0.21163	0.112873	0.181514	0.182635	0.175202	0.0530246
rat_circ:chr18:52570824-52631018	0	0.041894	0	0	0.0129653	0	0	0.238611
rat_circ:chr8:73257071-73354557	0	0.0279293	0.0925883	0	0	0	0.0730009	0
rat_circ:chr10:94991998-94997705	0	0	0.0264538	0	0	0	0.0292004	0
rat_circ:chr17:9920618-9929565	0	0.0279293	0.0529076	0	0.0259305	0	0	0.159074
rat_circ:chr10:86908787-86909673	0.403419	0.20947	0.105815	0.0501659	0.0777916	0.0852296	0.0292004	0.702576
rat_circ:chr3:162506117-162533175	0	0.083788	0.0132269	0.025083	0	0	0	0
rat_circ:chr2:79322029-79336064	0	0	0	0	0.0648264	0.036527	0.0438006	0
rat_circ:chr17:5563519-5582943	0.0896487	0	0	0	0	0	0	0.0662807
rat_circ:chr8:117140355-117143566	0.343653	0.223435	0.119042	0.0501659	0.0259305	0.0487026	0.0584007	0.702576
rat_circ:chr19:11397178-11402844	0.0896487	0	0	0	0.0259305	0	0.146002	0
rat_circ:chr15:11387949-11390838	0	0	0	0	0	0.0608783	0	0
rat_circ:chr2:22264781-22278155	0.298829	0.809951	0.357126	0.175581	0.103722	0.0852296	0.379605	0.450709
rat_circ:chr9:92366937-92405119	0.0298829	0.0139647	0	0.025083	0	0	0.0146002	0.0795369
rat_circ:chr3:38559912-38595140	0.478126	0.111717	0.105815	0.42641	0.181514	0.109581	0.292004	0.424197
rat_circ:chr1:162211000-162242389	0.0747073	0.167576	0.145496	0.175581	0.194479	0.109581	0.262803	0.225354
rat_circ:chr15:19620758-19643375	0.463185	0.139647	0.0661345	0.0125415	0.0259305	0.0608783	0.0438006	0.424197
rat_circ:chr4:151118221-151123637	2.98829	0.809951	0.899429	0.702323	0.337097	0.231337	0.700809	2.85007
rat_circ:chr11:50939435-50956826	2.00215	1.94109	1.3756	2.08189	1.68549	1.16886	2.11703	1.53771
rat_circ:chr8:129617811-129627374	0.851663	0.237399	0.330672	0.0877904	0.103722	0.206986	0.248203	1.10026
rat_circ:chr5:7763385-7764306	0.433302	0.432905	0.185177	0.438952	0.272271	0.133932	0.277404	0.291635
rat_circ:chrX:21734937-21741005	0.254005	0	0.0264538	0.0501659	0.0259305	0.0243513	0.0584007	0.106049
rat_circ:chr3:121329599-121332424	1.09073	0.279293	0.304219	0.263371	0.337097	0.19481	0.189802	0.450709
rat_circ:chr1:136685584-136708485	0.10459	0.083788	0.0264538	0	0	0	0.0146002	0
rat_circ:chr6:128439246-128442633	0.552834	0.125682	0.0925883	0.0376244	0.233375	0.694012	0.365005	0.225354
rat_circ:chr8:64724416-64763815	0.149415	0.111717	0.0264538	0.025083	0.0259305	0	0.0584007	0.145818
rat_circ:chr20:25776545-25776929	0	0	0.0264538	0.100332	0	0	0	0.17233
rat_circ:chr10:49567891-49568099	0	0.083788	0	0.0501659	0	0	0	0
rat_circ:chr1:131482492-131484841	0.194239	0.0977527	0.119042	0	0	0	0	0
rat_circ:chr15:60810276-60832651	0	0	0	0	0	0	0	0.106049
rat_circ:chr7:114589809-114611317	0	0.111717	0.0925883	0	0	0	0	0.119305
rat_circ:chr11:24297925-24304985	0.522951	0.153611	0.119042	0.0627074	0.116687	0.109581	0.0876011	0.34466
rat_circ:chr14:2944122-2946057	0.851663	0.349117	0.317445	0.313537	0.181514	0.182635	0.335804	2.55844
rat_circ:chr8:94283953-94298765	0.687307	0.251364	0.158723	0.213205	0.71309	1.19321	0.963612	0.106049
rat_circ:chr15:105753396-105772403	0	0	0	0.0376244	0	0	0	0
rat_circ:chr4:16492475-16502182	0.0149415	0.041894	0.0661345	0.0376244	0.0259305	0	0	0
rat_circ:chr16:63915078-63933482	2.94347	1.10321	0.581983	0.58945	0.505646	0.36527	1.08041	4.97105
rat_circ:chr9:113534327-113545068	2.28604	0.879774	0.476168	0.238288	0.298201	0.109581	0.146002	1.5112
rat_circ:chr2:207119352-207127931	0	0.0139647	0	0	0	0	0	0
rat_circ:chr20:16799369-16820871	0.149415	0	0	0	0	0	0	0.106049
rat_circ:chr8:113980721-113997121	1.6585	0.446869	0.661345	0.275913	0.337097	0.170459	0.248203	1.16654
rat_circ:chr1:142075785-142076589	0	0	0.0396807	0	0.0259305	0	0	0
rat_circ:chr8:131890854-131899165	0.0448244	0.0698233	0	0	0	0.0243513	0	0.212098
rat_circ:chr12:51582921-51584301	1.01602	0.446869	0.357126	0.464035	0.272271	0.0608783	0.262803	1.57748
rat_circ:chr3:2030744-2037677	0.388478	0.0558587	0.0264538	0.025083	0	0	0	0.106049
rat_circ:chr5:104673391-104712707	0	0.041894	0.0793614	0.0125415	0.0259305	0.0121757	0	0.185586
rat_circ:chr18:81713713-81726644	0	0.083788	0.0264538	0	0	0	0.0292004	0.092793
rat_circ:chr15:48278041-48278517	0.119532	0.083788	0.0132269	0.0125415	0	0	0	0.0397684
rat_circ:chr16:32349784-32355385	0.582717	0.0558587	0.0396807	0.0125415	0	0.0243513	0.0876011	0.198842
rat_circ:chr1:48082711-48089817	0	0	0	0	0	0	0.0146002	0
rat_circ:chr5:151370485-151375096	0	0	0.0132269	0	0.0129653	0.0121757	0	0
rat_circ:chr12:11508976-11511960	0	0	0.0264538	0	0	0	0	0
rat_circ:chr18:31447705-31449720	0	0	0	0.0125415	0	0	0.0292004	0
rat_circ:chr1:265682535-265702765	0	0.0698233	0	0	0	0	0.0292004	0
rat_circ:chr8:122024123-122038442	1.68838	0	0.277765	0	0.142618	0.0487026	0.219003	2.45239
rat_circ:chr1:43811184-43825014	0	0.0139647	0.0264538	0	0	0	0	0.106049
rat_circ:chr10:110080926-110088164	0.0747073	0	0	0	0	0	0	0
rat_circ:chr16:3000023-3014400	0	0.0279293	0	0	0.0129653	0	0	0
rat_circ:chr1:277755154-277768170	0.343653	0.0977527	0.0925883	0.0627074	0	0	0	0.304891
rat_circ:chr2:128562842-128636642	0.20918	0.0698233	0	0	0	0.0121757	0.0730009	0.092793
rat_circ:chr1:255727112-255774681	0.463185	0.20947	0	0.0501659	0.0907569	0.0608783	0.189802	0.278379
rat_circ:chr13:83634263-83660292	0.672365	0.377046	0.0529076	0.0501659	0.129653	0.0487026	0.175202	0.768856
rat_circ:chr2:248743158-248759243	0	0	0.0132269	0	0.0129653	0	0.0146002	0
rat_circ:chr17:46726413-46794918	0.0298829	0.0139647	0.0264538	0	0.0259305	0	0.0584007	0
rat_circ:chr10:95434572-95478222	2.7044	1.24286	1.574	1.27923	2.93015	2.69082	2.61343	1.52446
rat_circ:chr7:130277962-130278342	0.0747073	0.0279293	0	0	0	0	0	0
rat_circ:chr4:77535613-77539966	0.149415	0.0558587	0	0	0.0129653	0	0	0
rat_circ:chr1:3919308-3943683	0	0.0139647	0	0	0	0	0	0.132561
rat_circ:chr5:29857090-29865341	0	0.0279293	0	0.0125415	0.0259305	0	0	0
rat_circ:chr2:104212532-104230677	0	0	0.0132269	0	0.0129653	0	0	0
rat_circ:chr3:40356201-40399933	1.32979	0.0139647	0.0661345	0.0376244	0.0259305	0	0.0292004	0.357916
rat_circ:chr9:91993757-92006897	0	0.0279293	0	0	0	0	0	0
rat_circ:chrX:152438270-152444420	0.254005	0.0139647	0.0661345	0.0376244	0.0129653	0.0243513	0	0.0132561
rat_circ:chr10:74892407-74894828	1.32979	1.6618	1.34914	1.68056	1.11501	0.730539	2.11703	1.24608
rat_circ:chr1:255685048-255707098	0	0.083788	0	0.0501659	0	0	0	0
rat_circ:chr2:128479164-128502240	0.881546	0.782021	0.886202	0.752489	0.46675	0.547904	0.438006	0.92793
rat_circ:chr15:103830793-103832124	0.119532	0	0	0	0	0	0.0146002	0
rat_circ:chr7:109118960-109171920	0.10459	0	0	0	0.0129653	0	0	0.185586
rat_circ:chr14:2113598-2116856	0.0597658	0.0279293	0	0	0	0	0.0146002	0
rat_circ:chr2:178368596-178375441	0.343653	0.041894	0.0132269	0	0	0	0.0146002	0.092793
rat_circ:chr10:39962489-39991584	0	0.0139647	0	0.0125415	0	0	0	0.106049
rat_circ:chr8:115870141-115884906	0	0	0.0793614	0	0	0	0	0
rat_circ:chr1:80828696-80831295	0	0.0139647	0	0.0125415	0	0.0487026	0.0584007	0.0662807
rat_circ:chr1:264708645-264717164	0.687307	0	0	0	0.0388958	0.0121757	0	0.0397684
rat_circ:chr5:168985430-169005490	1.67344	0.432905	0.846521	0.702323	1.8281	3.27525	1.86882	1.36538
rat_circ:chr3:21721366-21736929	1.77803	0	0	0.163039	0.259305	0.0974052	0	1.44492
rat_circ:chr1:185252579-185261263	0.224122	0	0	0.0501659	0	0	0.0292004	0
rat_circ:chr5:148835226-148868362	0.0298829	0	0	0	0	0	0	0.0265123
rat_circ:chr17:75588946-75616081	0.0896487	0.0558587	0	0	0	0	0	0.251867
rat_circ:chr1:61388743-61406321	0	0.0558587	0.0529076	0.0501659	0.0129653	0	0	0.145818
rat_circ:chr16:50483768-50487053	0.268946	0.0279293	0.145496	0.025083	0.0129653	0.0243513	0.0584007	0.159074
rat_circ:chr2:95439555-95443592	0	0	0	0.025083	0.0259305	0	0.0146002	0
rat_circ:chr8:50515578-50517283	0.567775	0.139647	0.251311	0.0752489	0.259305	0.353094	0.0730009	0.331404
rat_circ:chr17:88988008-89039770	0.403419	0.0558587	0	0	0	0	0.0292004	0
rat_circ:chr6:57804098-57852070	0.149415	0.0558587	0.0264538	0.0376244	0	0.0121757	0.0876011	0.145818
rat_circ:chr1:217400382-217461541	0	0	0	0	0	0.0121757	0	0.291635
rat_circ:chrX:77040916-77045508	0.478126	0.293258	0.264538	0.275913	0.181514	0.243513	0.277404	0.623039
rat_circ:chr8:69569897-69586416	0.20918	0.0698233	0.0132269	0	0.0259305	0	0.0438006	0.0397684
rat_circ:chr10:110727632-110760448	0.0448244	0	0	0	0	0	0	0
rat_circ:chr16:77985076-78013213	0.239063	0	0.0264538	0.0125415	0.0259305	0	0	0
rat_circ:chr9:79670538-79707620	0	0	0	0.150498	0	0	0	0.212098
rat_circ:chrX:152940873-152943223	0.0896487	0	0.0529076	0	0.0259305	0	0	0
rat_circ:chr5:119207376-119225330	0	0.111717	0.0661345	0.025083	0.103722	0.0243513	0.0584007	0.198842
rat_circ:chr6:38607521-38619590	0.119532	0.041894	0.0529076	0.0627074	0	0	0.0438006	0.238611
rat_circ:chr1:23995884-24002194	0.881546	0.349117	0.449714	0.288454	0.22041	0.146108	0.146002	0.477221
rat_circ:chr17:80521386-80529452	1.61368	0.907703	0.38358	0.351161	0.233375	0.158283	0.627808	2.13424
rat_circ:chr2:5639643-5640909	0	0.083788	0.132269	0.137956	0.0259305	0.121757	0.146002	0.0662807
rat_circ:chr3:119506799-119519125	0	0.0279293	0.0132269	0	0	0	0	0
rat_circ:chrX:52827693-52927297	0	0.0279293	0	0	0.0129653	0	0	0
rat_circ:chr5:135173506-135197087	0	0	0.0396807	0.175581	0.0777916	0.0608783	0.0438006	0
rat_circ:chr11:16848640-16852898	0.31377	0.0279293	0.0661345	0	0	0	0	0.092793
rat_circ:chr5:109560566-109563853	4.30314	1.82937	0.912656	0.702323	0.622333	0.426148	0.75921	4.16243
rat_circ:chr4:62714600-62717746	0.0298829	0.0698233	0	0	0.0259305	0	0	0.092793
rat_circ:chr5:76006448-76008542	0	0.0698233	0	0	0.0259305	0	0	0.0397684
rat_circ:chr15:3094017-3152981	0	0.0279293	0	0.025083	0	0	0	0
rat_circ:chr2:149239076-149315205	0.343653	0.0279293	0.0661345	0	0.0259305	0	0.0292004	0.0530246
rat_circ:chr6:73980909-73984311	5.09503	7.16387	4.35165	7.2866	6.30112	3.87186	8.33671	6.05806
rat_circ:chr10:13975778-13979198	0	0.083788	0.0132269	0	0	0	0.0146002	0
rat_circ:chr2:188301023-188330330	1.35967	0.195505	0.317445	0	0.168549	0.0608783	0.219003	1.56422
rat_circ:chr14:69800154-69819258	0	1.63387	1.0317	0	0.518611	0.413972	0.671609	0
rat_circ:chr3:113218951-113231794	0	0	0.0264538	0	0.0129653	0	0	0
rat_circ:chr20:50676394-50687868	0.0597658	0	0	0	0.0259305	0	0	0
rat_circ:chr14:81875484-81878689	0	0	0	0	0	0	0.0292004	0.0530246
rat_circ:chr1:105587865-105633651	0	0.0139647	0.0529076	0	0.0129653	0	0	0.0397684
rat_circ:chr10:74558401-74566860	0	0	0	0	0	0	0.0146002	0.0795369
rat_circ:chr3:123819852-123833222	1.67344	0.363081	0.105815	0.0877904	0.0388958	0.0974052	0.175202	0.729088
rat_circ:chr1:202490754-202497913	0.0896487	0.083788	0.0793614	0.163039	0.0259305	0	0	0.185586
rat_circ:chr12:49646609-49647844	0.20918	0.0139647	0	0.0752489	0.0648264	0.377445	0.131402	0.119305
rat_circ:chr8:80399934-80406194	0	0.0139647	0	0.0125415	0	0	0	0
rat_circ:chr3:37464267-37464650	0.298829	0.111717	0.0925883	0.213205	0.0259305	0	0.0584007	0.225354
rat_circ:chr17:76216874-76265943	0.164356	0.0279293	0	0.025083	0	0	0	0.0662807
rat_circ:chr12:40768002-40772763	0.149415	0.041894	0.0925883	0.0376244	0	0	0.0730009	0.145818
rat_circ:chr1:17854009-17854280	0	0.041894	0	0.0501659	0	0	0.0292004	0.0397684
rat_circ:chr5:173443060-173443592	0	0	0	0.0125415	0.0259305	0	0	0
rat_circ:chr14:10864457-10868293	0	0.237399	0.119042	0.0627074	0	0.121757	0	0
rat_circ:chr4:96732982-96767151	0.971194	0.391011	0.198403	0.0627074	0.0518611	0.0974052	0.116801	0.609783
rat_circ:chr11:34668091-34722272	0.10459	0.041894	0.105815	0	0	0.0121757	0.0438006	0.291635
rat_circ:chr17:83347522-83375581	0	0	0	0.025083	0.0388958	0.0487026	0	0
rat_circ:chr4:140664683-140672021	0.0747073	0	0	0	0.0259305	0	0	0.0795369
rat_circ:chr4:183563952-183578110	1.43438	0.432905	0.542303	0.225747	1.36135	2.11856	0.861411	1.14003
rat_circ:chr4:83520914-83594284	0.119532	0.139647	0.0132269	0.150498	0.103722	0.267864	0.219003	0.185586
rat_circ:chr12:36382620-36398233	0	0.0558587	0.132269	0.0501659	0	0	0.0438006	0.0662807
rat_circ:chr5:154909100-154909491	0.0597658	0.0279293	0	0	0.0129653	0.036527	0	0.159074
rat_circ:chr10:109574583-109604606	0.254005	0.041894	0	0	0	0	0	0.159074
rat_circ:chr19:25623762-25632409	0.0298829	0.0698233	0.105815	0.0501659	0.0518611	0	0.0292004	0.291635
rat_circ:chr14:20655315-20662523	0.0149415	0.0279293	0.0396807	0	0.0648264	0.0852296	0.0438006	0
rat_circ:chr7:64064407-64131186	0.20918	0.0558587	0.0661345	0	0.0648264	0.0243513	0.0292004	0.331404
rat_circ:chr5:165382562-165389285	0.911429	0.432905	0.581983	0.188122	0.635298	1.08363	0.423405	0.424197
rat_circ:chr5:75996672-76011558	0	0.041894	0	0	0.0259305	0.0243513	0.0146002	0.0795369
rat_circ:chr17:31275816-31358503	0.119532	0.0977527	0.132269	0	0	0	0	0.092793
rat_circ:chr8:90450690-90483077	0.0448244	0.041894	0	0	0.0129653	0	0	0.0265123
rat_circ:chr18:73479863-73498648	0.493068	0.111717	0	0.0125415	0.0259305	0.0121757	0.0584007	0.41094
rat_circ:chr9:17166589-17167490	1.62862	0.404975	0.224857	0.288454	0.207444	0.109581	0.394205	1.21957
rat_circ:chr1:192089780-192095234	0.134473	0.111717	0	0	0	0	0	0.371172
rat_circ:chr8:118088588-118112529	2.24122	1.78748	1.61368	1.65548	3.08573	4.49282	3.27044	2.691
rat_circ:chr10:63412175-63416200	0.224122	0.0279293	0.132269	0.0501659	0	0	0	0
rat_circ:chr1:84478336-84481965	0.0298829	0	0.0264538	0.025083	0	0	0	0
rat_circ:chr3:166992554-166994289	1.07578	1.64783	0.568756	0.351161	1.08908	0.620958	0.657008	3.15496
rat_circ:chr8:41444281-41447077	0.881546	0.167576	0.198403	0.100332	0.842743	1.15669	0.452606	0.185586
rat_circ:chr3:44459185-44464960	0.0597658	0	0	0	0	0.0121757	0.0292004	0.132561
rat_circ:chr8:109192353-109209432	0	0	0.0132269	0	0	0.0121757	0	0.0530246
rat_circ:chr4:68557469-68560750	0	0	0	0	0.0648264	0	0	0
rat_circ:chr15:60816746-60821766	2.40557	0.586516	0.357126	0.413869	0.194479	0.231337	0.277404	2.41262
rat_circ:chr6:124429529-124505972	0.0298829	0.0139647	0	0	0	0	0.0292004	0.0530246
rat_circ:chr1:53743313-53753638	0	0	0	0.025083	0.0259305	0	0	0.145818
rat_circ:chr9:96866448-96884476	0.702248	0.62841	0	0.501659	0	0	0.116801	0
rat_circ:chr3:154255774-154318508	0.0747073	0	0	0.0752489	0.0129653	0	0	0
rat_circ:chr1:259469136-259488326	0	0	0	0	0.0259305	0	0.0584007	0
rat_circ:chr13:79551305-79632135	0.0747073	0	0.0264538	0	0	0	0	0
rat_circ:chr1:6534185-6550339	0	0.0279293	0	0	0	0.0243513	0	0
rat_circ:chr5:39149632-39157890	0.403419	0.153611	0.264538	0.188122	1.28356	1.37585	1.02201	0.450709
rat_circ:chr14:14620910-14624933	0.373536	0.391011	0.238084	0.363703	0.22041	0.182635	0.175202	0.198842
rat_circ:chr8:116442199-116444582	0.508009	0.949597	0.727479	1.09111	0.739021	0.620958	0.335804	0.980955
rat_circ:chr14:3291876-3306919	0.0448244	0	0.0396807	0	0	0	0	0
rat_circ:chr1:125481306-125491822	0.657424	0.181541	0.476168	0.213205	1.84107	1.81417	1.24102	0.185586
rat_circ:chr6:21942755-21944809	0	0.0977527	0	0.0501659	0	0	0	0
rat_circ:chr6:135672583-135696475	0.224122	0.377046	0.132269	0	0.0777916	0.0974052	0.0584007	0.185586
rat_circ:chr19:19726911-19727331	0	0.0139647	0	0	0	0	0	0.132561
rat_circ:chr1:16875650-16879498	0.0298829	0.083788	0	0	0.0518611	0.0243513	0.0292004	0.225354
rat_circ:chr9:86083543-86103152	0.20918	0.0698233	0.0396807	0.0752489	0	0.036527	0.0292004	0.278379
rat_circ:chr13:92762599-92783433	0.134473	0.139647	0.0529076	0	0.129653	0.0487026	0	0.185586
rat_circ:chr5:173166377-173166562	0	0.0279293	0	0.025083	0	0	0	0
rat_circ:chr9:4465059-4471948	0	0	0.0264538	0.025083	0.0777916	0	0	0
rat_circ:chr8:24427222-24434916	0	0	0	0	0	0	0.0584007	0
rat_circ:chr18:17224244-17289722	0.164356	0	0.0132269	0	0.0907569	0	0.0292004	0.0795369
rat_circ:chr9:65361368-65366621	0.194239	0.153611	0.145496	0.213205	0.103722	0	0.146002	1.36538
rat_circ:chr2:62377060-62387269	0	0.0698233	0	0	0.0388958	0	0	0.570014
rat_circ:chr17:53483964-53540232	0.0448244	0	0	0	0	0	0	0
rat_circ:chr1:278580846-278594581	6.67883	1.187	0.859748	0.702323	0.661229	0.231337	0.598608	5.73991
rat_circ:chr6:78260959-78298091	0	0.0279293	0.0264538	0	0	0	0.0876011	0.450709
rat_circ:chr1:142562934-142565170	0.0597658	0.125682	0.0264538	0.0125415	0	0	0	0
rat_circ:chr5:101541040-101543143	0.224122	0	0	0	0	0	0.0584007	0
rat_circ:chr7:114249897-114280182	0.747073	0.279293	0.132269	0.0752489	0.129653	0.0608783	0.160602	0.742344
rat_circ:chr10:81605735-81610405	0.0597658	0	0	0.0501659	0	0	0.0584007	0
rat_circ:chr6:137347390-137356522	0	0.0558587	0	0.0627074	0.103722	0.036527	0.0730009	0.106049
rat_circ:chr9:112328266-112377503	0	0.041894	0.0793614	0.0125415	0.0129653	0	0	0.291635
rat_circ:chr18:17549971-17556889	0.537892	0.0558587	0.0661345	0	0.129653	0	0.0292004	0.835137
rat_circ:chr2:24067948-24083767	0.986136	0.404975	0.38358	0.137956	0.337097	0.0608783	0.131402	1.19305
rat_circ:chr19:43686129-43687883	0	0.0139647	0.0264538	0	0	0	0	0
rat_circ:chr14:104268362-104277402	1.88262	1.04735	0.608437	0.702323	0.311167	0.133932	0.306604	2.02819
rat_circ:chr2:154520979-154526697	0	0.041894	0	0	0	0	0	0.17233
rat_circ:chr7:127178724-127182545	0.448244	0.195505	0.0793614	0.225747	0.0648264	0.0243513	0.116801	0.623039
rat_circ:chr2:188337238-188387007	0.866604	0.446869	0.304219	0.42641	0.622333	0.401797	0.511006	1.31236
rat_circ:chr2:22950023-22964734	2.82393	1.00546	0.370353	0.76503	0.46675	0.158283	0.81761	1.89563
rat_circ:chrX:111157460-111163744	0.164356	0.0139647	0	0	0	0	0	0.092793
rat_circ:chr10:47433732-47434854	0	0.125682	0.0529076	0.0501659	0.0388958	0	0.0584007	0
rat_circ:chr18:76647789-76652662	0.10459	0	0	0	0.0259305	0	0.0292004	0
rat_circ:chr15:19821859-19851417	0	0	0.0264538	0	0	0	0.0292004	0.159074
rat_circ:chr5:7763385-7780390	1.0459	0.20947	0.290992	0.025083	0.0259305	0.036527	0.248203	0.888162
rat_circ:chr4:168219620-168221556	0.283888	0.083788	0	0.025083	0	0.0121757	0.0584007	0.159074
rat_circ:chr2:62377060-62381205	0	0.195505	0.357126	0.451493	0	0.0730539	0	0
rat_circ:chr3:45800521-45845123	0.0747073	0.083788	0.0132269	0	0.0259305	0	0	0.0662807
rat_circ:chr15:34277381-34277914	2.31592	1.36854	0.198403	0.401327	0.388958	0.487026	0.627808	3.73823
rat_circ:chr13:101274882-101280792	0.537892	0.181541	0.0132269	0.0501659	0.0518611	0.036527	0.0438006	0.0530246
rat_circ:chr9:98672495-98684767	0.164356	0.0139647	0	0.0125415	0	0	0.0438006	0
rat_circ:chr17:33632046-33671625	0.119532	0.0279293	0	0.0125415	0	0	0	0
rat_circ:chr8:131855074-131868157	1.0459	0.167576	0.185177	0.100332	0.0518611	0.036527	0.219003	0.649551
rat_circ:chr14:17252292-17257019	0.298829	0.391011	0.132269	0.213205	0.46675	0.523553	0.481806	0.768856
rat_circ:chr3:21727464-21734986	0	0	0.0264538	0	0.0129653	0	0	0.212098
rat_circ:chr4:152463100-152472247	0.149415	0	0	0	0	0	0	0
rat_circ:chr17:70386828-70394646	0.239063	0.111717	0.330672	0.213205	0	0	0.116801	0
rat_circ:chr12:44761634-44825909	2.03204	0.586516	1.44173	1.09111	5.18611	7.34192	3.24124	2.29331
rat_circ:chr5:128286554-128294341	0	0.0698233	0.0529076	0	0.0518611	0	0.0730009	0
rat_circ:chr2:85662537-85686282	0	0.0139647	0	0	0	0	0	0
rat_circ:chr10:18359720-18400705	0	0	0.0264538	0	0	0	0.0292004	0.106049
rat_circ:chr10:54552998-54574272	0.224122	0.041894	0.0132269	0.0501659	0	0	0	0
rat_circ:chr4:58617785-58634028	0	0.0279293	0.0132269	0	0.0259305	0	0.0438006	0
rat_circ:chr5:128327978-128333841	0	0.0139647	0.0264538	0	0	0	0	0.0397684
rat_circ:chr11:64733727-64743271	0	0.0139647	0	0	0	0	0	0
rat_circ:chr2:18901346-18914701	1.2252	0.0558587	0.0925883	0.025083	0.0907569	0.0974052	0.204403	0.145818
rat_circ:chr5:64346707-64388248	0.10459	0.0279293	0	0	0	0	0	0.371172
rat_circ:chr2:30453217-30458542	0.403419	0.0279293	0	0.025083	0	0	0.0730009	0
rat_circ:chr9:28659251-28732920	0.328712	0.0279293	0.0529076	0.112873	0.0777916	0.0243513	0.102201	0.0795369
rat_circ:chr18:27062486-27082316	0	0.0558587	0	0.100332	0	0	0	0.0795369
rat_circ:chr8:127289436-127301219	0.254005	0.0279293	0.0396807	0.0376244	0	0	0.0292004	0.212098
rat_circ:chr3:46829991-46842421	0	0.0558587	0	0	0	0	0	0
rat_circ:chr9:39796543-39817788	1.29991	0.293258	0.621664	0.313537	2.02258	2.8004	1.31402	0.636295
rat_circ:chr8:96977502-96985190	0.0747073	0	0	0	0.0259305	0	0	0
rat_circ:chr6:125538240-125569718	0.0896487	0.083788	0	0	0.0259305	0	0.0292004	0
rat_circ:chr12:587083-632694	0.806838	0.139647	0.0925883	0.0125415	0.0648264	0	0	0.821881
rat_circ:chr17:33824007-33844040	0	0.0279293	0	0.0376244	0	0	0	0
rat_circ:chr12:1970247-1972338	0.254005	0.349117	0.410034	0.188122	0.24634	0.377445	0.438006	0.132561
rat_circ:chr3:80469925-80470283	0	0	0	0.0376244	0.0129653	0	0	0.0795369
rat_circ:chr5:7703776-7780390	3.063	0.153611	0.330672	0.0752489	0.103722	0	0.0584007	2.21378
rat_circ:chr2:166140115-166140289	0	0.0139647	0	0	0	0	0	0
rat_circ:chr6:72418120-72423634	0.0896487	0.0139647	0.0396807	0.0627074	0	0	0	0.265123
rat_circ:chr10:61483520-61498597	0.194239	0.083788	0.0264538	0	0	0.0121757	0.0584007	0.477221
rat_circ:chr9:92064121-92088447	0	0	0.0529076	0	0.0129653	0	0	0.0397684
rat_circ:chr15:4437858-4444796	0.0448244	0.265329	0.17195	0.125415	0.46675	0.267864	0.292004	0.34466
rat_circ:chr1:255931357-255935277	0	0.041894	0	0	0	0	0.0584007	0.212098
rat_circ:chr1:48068835-48089817	0.776955	0.167576	0.833294	0.225747	1.98369	2.69082	1.38702	1.16654
rat_circ:chr10:63565793-63566456	0	0.083788	0.0132269	0.100332	0.0518611	0	0	0.238611
rat_circ:chr5:104966199-104977196	0.986136	0.460834	0.568756	0.376244	1.2317	1.77765	0.876011	0.636295
rat_circ:chr9:46123188-46125984	0.31377	0.0977527	0.0132269	0.025083	0.129653	0.0243513	0.116801	1.087
rat_circ:chr5:1989320-2021193	0.851663	0.0139647	0.158723	0.238288	0.46675	1.16886	0.613208	0.649551
rat_circ:chr9:66664377-66669535	0.0448244	0.041894	0.0264538	0	0.0518611	0	0	0.463965
rat_circ:chr5:117671361-117682825	0.0298829	0.0139647	0.0132269	0	0.0129653	0	0.0584007	0
rat_circ:chr2:123698202-123700718	0	0.0139647	0	0	0.0129653	0	0	0.106049
rat_circ:chr6:23270238-23291583	0.0298829	0.0139647	0	0	0	0	0	0
rat_circ:chr7:140151002-140216064	0.0597658	0	0.0661345	0	0	0	0	0
rat_circ:chr1:255956584-255976428	0.0298829	0.0279293	0	0	0.0259305	0	0	0.0265123
rat_circ:chr7:73151459-73155213	0	0	0	0	0	0.19481	0	0.371172
rat_circ:chr5:129397855-129457884	0.268946	0.153611	0.119042	0.200664	0.49268	0.779242	0.219003	0.477221
rat_circ:chr4:169601016-169609450	0.224122	0.0977527	0.0396807	0.0877904	0	0.0243513	0.0292004	0.795369
rat_circ:chr18:56906137-56908737	0	0.0279293	0	0.0125415	0.103722	0	0	0
rat_circ:chr5:105243242-105270411	0	0.0139647	0.0264538	0	0.0648264	0	0.0292004	0
rat_circ:chr1:6546222-6601608	0.134473	0.083788	0.0529076	0.0501659	0.0259305	0	0	0.132561
rat_circ:chr5:153728886-153729185	0	0	0	0.0501659	0.0129653	0	0	0.106049
rat_circ:chr3:25875450-25905177	0.0448244	0.041894	0.0661345	0	0.0259305	0	0	0
rat_circ:chr18:59108612-59119162	0.20918	0.0558587	0	0	0	0	0	0
rat_circ:chr3:1981290-2008447	0.0597658	0.0698233	0.0396807	0	0.0777916	0.0243513	0.0292004	0.238611
rat_circ:chr14:81556164-81598570	0.20918	0.083788	0.0793614	0.025083	0.0259305	0	0.0584007	0.159074
rat_circ:chrX:62673684-62676493	0	0.0279293	0.0264538	0	0	0	0.0146002	0
rat_circ:chr2:240822115-240867796	0	0.0558587	0	0	0	0	0.0730009	0
rat_circ:chr3:161469379-161487731	0	0.041894	0	0	0	0	0	0.092793
rat_circ:chr7:58369991-58371220	0	0	0.0264538	0	0	0	0.0146002	0
rat_circ:chr6:28235696-28272697	1.13555	0.586516	0.330672	0.238288	0.22041	0.219162	0.175202	0.702576
rat_circ:chr14:85043158-85061960	0.0298829	0.0139647	0	0	0	0	0	0.0662807
rat_circ:chr13:46517550-46578598	0.522951	0.083788	0	0.025083	0.0388958	0.0121757	0	0.106049
rat_circ:chr18:13881301-13923877	0.806838	0.125682	0.198403	0.0501659	0.194479	0.0974052	0	0.941186
rat_circ:chr2:80502735-80507774	0	0	0	0.0501659	0.0777916	0.0121757	0.0146002	0
rat_circ:chr16:80780733-80793376	1.18037	0.265329	0.158723	0.200664	0.168549	0	0.262803	0.384428
rat_circ:chr4:127663314-127709016	0.986136	0.223435	0.17195	0.225747	0.0129653	0.133932	0.233603	0.543502
rat_circ:chr11:71069746-71074618	1.89756	0.991491	0.489395	0.476576	0.324132	0.109581	0.525607	2.42587
rat_circ:chr1:79807301-79810373	0.0448244	0.0977527	0.0529076	0.100332	0.142618	0.0608783	0.0730009	0.251867
rat_circ:chr5:150880355-150908710	0.134473	0	0	0	0	0	0	0.159074
rat_circ:chr2:252803944-252825964	0.0896487	0.0139647	0	0	0	0	0.0146002	0
rat_circ:chr15:33082403-33083206	0.567775	3.11412	1.9179	1.78089	1.50397	1.16886	2.00023	0.689319
rat_circ:chr1:278656261-278731755	0	0	0	0.025083	0	0	0	0.0662807
rat_circ:chr1:133407797-133411282	0	0.0139647	0	0.025083	0.0259305	0.0243513	0	0
rat_circ:chr1:20925644-20926826	0	0	0	0	0	0.0121757	0.0584007	0
rat_circ:chr2:188163293-188163955	0	0.0279293	0	0	0.0259305	0.0121757	0	0
rat_circ:chr6:100337225-100397255	0.343653	0.293258	0.0793614	0.263371	0.0648264	0.0608783	0.0584007	0.291635
rat_circ:chr10:108584542-108586373	0.747073	0.823915	0.462941	0.188122	0.609368	0.596607	0.277404	0.198842
rat_circ:chr10:18359720-18435415	0.239063	0	0.119042	0	0.0259305	0.0121757	0.116801	0
rat_circ:chr14:84719215-84751768	0	0.0977527	0.0264538	0	0.0259305	0	0.0438006	0.0397684
rat_circ:chr13:111138406-111144278	0.119532	0.223435	0.119042	0.0752489	0.0648264	0.0243513	0.102201	0.278379
rat_circ:chr3:11207543-11215339	0.0298829	0.0977527	0.0661345	0.0752489	0.155583	0	0	0.198842
rat_circ:chr3:164256311-164258286	0.71719	0.363081	0.17195	0.0125415	0.24634	0.121757	0.0730009	0.782112
rat_circ:chr2:116586880-116591616	3.79513	1.32664	0.634891	1.0284	0.855708	0.146108	0.467206	2.41262
rat_circ:chr11:74740368-74750344	0	0	0	0	0.0259305	0	0	0.185586
rat_circ:chr5:106500073-106521913	0.0597658	0	0.0132269	0	0	0	0	0.159074
rat_circ:chr12:7904346-7910280	0.31377	0.251364	0.158723	0.125415	0.116687	0	0.146002	1.11352
rat_circ:chr9:71920586-71955010	0.119532	0.0139647	0.0264538	0.0501659	0	0	0.0730009	0.212098
rat_circ:chr13:78490473-78521909	0.328712	0.0279293	0	0.025083	0.0388958	0	0	0.198842
rat_circ:chr13:95098506-95128782	0.836721	0.153611	0.132269	0.112873	0	0	0.0292004	0.278379
rat_circ:chr7:26558919-26561075	0	0.0558587	0	0	0	0	0	0.0265123
rat_circ:chr7:78122159-78189124	0.418361	0.167576	0	0	0.0259305	0	0	0
rat_circ:chr7:73119861-73155213	0	0	0	0.025083	0	0	0	0.092793
rat_circ:chr15:82231869-82331705	0.10459	0	0.0132269	0	0.0129653	0	0	0
rat_circ:chr7:29284390-29288495	4.57208	1.01942	0.330672	0.401327	0.272271	0.219162	0.452606	2.17401
rat_circ:chr4:140901076-140905153	0	0.111717	0.0529076	0	0	0.0243513	0.0438006	0.278379
rat_circ:chr1:266236583-266239132	0.373536	0.153611	0.119042	0.238288	0.194479	0.28004	0.219003	0.994211
rat_circ:chr9:73798311-73799430	3.40665	1.07528	0.939109	0.0376244	0.583437	0.19481	0.861411	3.83103
rat_circ:chr2:145466308-145486600	0.0747073	0	0	0.0125415	0.0129653	0	0	0.119305
rat_circ:chr6:146075608-146092505	0.0896487	0.0698233	0	0	0	0	0	0.145818
rat_circ:chr10:88476130-88481446	0.0298829	0	0	0	0	0	0	0.291635
rat_circ:chr9:67076236-67089359	0.0448244	0.0139647	0	0.0877904	0.0129653	0.0121757	0	0.291635
rat_circ:chr7:93436167-93445926	0.508009	0.20947	0.38358	0.300996	1.05019	1.69242	1.25562	0.768856
rat_circ:chrX:64272859-64367255	0.224122	0	0	0	0.0129653	0.0121757	0.0146002	0.119305
rat_circ:chr4:133090684-133112238	0.119532	0	0.0264538	0	0	0	0	0.0397684
rat_circ:chr1:226319877-226321368	0.0149415	0	0.185177	0.025083	0	0	0	0.106049
rat_circ:chr14:114336579-114362153	0.478126	0.307223	0.277765	0.363703	0.739021	1.55848	0.627808	0.477221
rat_circ:chr7:140828965-140855908	0.31377	0.0977527	0.0529076	0.163039	0.0777916	0.0243513	0.102201	0.503733
rat_circ:chr14:60135743-60166213	0.0298829	0	0.0396807	0.0501659	0.0259305	0.0487026	0	0
rat_circ:chr4:147527096-147528435	0.224122	0.083788	0.0264538	0.0752489	0.0388958	0.0487026	0.0876011	0.225354
rat_circ:chr10:14570115-14577329	0.0896487	0	0	0.100332	0	0	0.0146002	0
rat_circ:chr5:140135592-140142214	0	0.0558587	0	0.0501659	0.0259305	0.0121757	0.0146002	0
rat_circ:chr9:98515089-98524834	0.0149415	0.083788	0	0	0	0	0	0
rat_circ:chr5:4394309-4408352	1.55391	0.907703	1.19042	0.727406	2.51526	2.54471	2.27763	2.17401
rat_circ:chr17:27440591-27442626	2.12169	1.27078	0.59521	0.702323	0.414889	0.206986	0.511006	1.78958
rat_circ:chr13:78196448-78227509	0	0.0279293	0.0264538	0	0.0129653	0	0	0
rat_circ:chr8:122024123-122051181	0	0	0.105815	0	0.168549	0	0	1.14003
rat_circ:chr16:12737669-12741080	0.0597658	0	0	0	0.0259305	0	0.0146002	0.106049
rat_circ:chr3:151449090-151465972	0.0896487	0.0977527	0	0	0.0388958	0	0	0
rat_circ:chr8:84741970-84793175	0	0.0279293	0.0396807	0	0.0777916	0	0	0
rat_circ:chr10:72365735-72371838	0.343653	0	0.0396807	0	0	0	0.0730009	0.185586
rat_circ:chr7:126667194-126669197	0.0597658	0.0139647	0	0	0	0	0	0.17233
rat_circ:chr15:12513465-12514085	0	0.111717	0.21163	0.125415	0.0259305	0	0.102201	0
rat_circ:chr9:69840110-69849129	0.119532	0.0279293	0.0264538	0.0627074	0	0.0121757	0.0292004	0.278379
rat_circ:chr6:101532590-101614792	0.0149415	0.0279293	0	0.025083	0	0	0	0
rat_circ:chr19:43115020-43119064	0.0298829	0	0.0529076	0	0	0	0	0.0132561
rat_circ:chr2:62955690-62956953	0	0.516693	0.145496	0.163039	0.155583	0.158283	0.233603	0.835137
rat_circ:chr2:33811089-33814460	0.343653	0.139647	0.119042	0.0501659	0.233375	0.377445	0.160602	0
rat_circ:chr10:69673453-69674870	1.01602	0.111717	0.343899	0.0752489	0.350062	0.292216	0.160602	0.212098
rat_circ:chr17:85009878-85057912	0	0.307223	0.0264538	0	0	0	0.175202	0
rat_circ:chr1:247411115-247411365	0.10459	0.0558587	0.0264538	0	0.0259305	0.0121757	0.0292004	0.357916
rat_circ:chr7:117242840-117243196	0	0	0.0264538	0	0	0	0.0292004	0
rat_circ:chr10:48182246-48194542	0	0	0	0	0.0129653	0	0.0146002	0.119305
rat_circ:chr10:95284361-95290877	0.10459	0.0139647	0	0	0.0259305	0	0	0
rat_circ:chr4:99457366-99494425	0.0149415	0	0	0	0	0.0243513	0.0146002	0
rat_circ:chr6:22373412-22407626	0.164356	0.041894	0.0529076	0.0376244	0	0	0.0146002	0
rat_circ:chr10:25835338-25842025	0.194239	0.0977527	0	0	0.0388958	0	0	0
rat_circ:chr17:9611269-9613261	0.0448244	0	0	0	0	0	0	0
rat_circ:chr3:111865019-111865219	0	0.0558587	0.0132269	0	0	0	0.0292004	0
rat_circ:chr14:82168512-82184087	1.0459	0.307223	0	0	0	0	0	1.36538
rat_circ:chr15:105687771-105688392	0.268946	0.0558587	0.0264538	0	0.0907569	0	0.0146002	0.0530246
rat_circ:chr1:128637018-128656493	0.0597658	0	0.0793614	0.025083	0.0259305	0	0	0.17233
rat_circ:chr9:60520783-60542093	0.0448244	0	0	0	0	0.0121757	0	0
rat_circ:chr8:39321939-39335127	0	0.0698233	0.0396807	0.150498	0	0	0.0730009	0.0530246
rat_circ:chr3:11335803-11335959	0.522951	1.70369	0.833294	1.31686	1.24467	0.791417	0.890611	0.331404
rat_circ:chr6:45520739-45537399	0.149415	0.0698233	0	0.0752489	0.0518611	0	0	0.092793
rat_circ:chr6:44055353-44112432	0.597658	0.251364	0.132269	0.150498	0.0907569	0.0608783	0.131402	0.463965
rat_circ:chr10:110898615-110899000	0.0597658	0.0139647	0	0.025083	0	0	0	0
rat_circ:chr11:89341773-89357495	0.0896487	0	0	0	0	0	0.0146002	0.145818
rat_circ:chr1:171861557-171876415	0.0597658	0	0	0.0501659	0.0648264	0	0	0.0795369
rat_circ:chr6:75631445-75633739	0	0	0.0529076	0.0627074	0	0	0	0
rat_circ:chr10:85166708-85178467	0	0.041894	0.0264538	0	0	0	0	0.132561
rat_circ:chr9:73752937-73773659	1.70333	0.237399	0.132269	0	0.103722	0.0974052	0.0584007	0.543502
rat_circ:chr5:136420692-136471341	3.52618	1.28475	0.462941	0.363703	0.583437	0.158283	0	4.49383
rat_circ:chr4:127682511-127709016	0.119532	0.0698233	0.0264538	0.0752489	0.0388958	0	0.0146002	0.212098
rat_circ:chr3:21721366-21729089	0.119532	0.0279293	0.0132269	0	0	0	0	0
rat_circ:chr7:109055032-109071915	0.298829	0.195505	0.119042	0	0.155583	0.0730539	0.0730009	1.1798
rat_circ:chr5:148790779-148845119	0	0.083788	0.0793614	0.0376244	0	0	0	0.17233
rat_circ:chr1:100977900-100978286	0.418361	0.041894	0.119042	0.137956	0.181514	0.121757	0.335804	0.0132561
rat_circ:chr1:270360544-270426772	0.0149415	0.0279293	0	0	0	0	0.0146002	0
rat_circ:chr15:109963204-110053440	0	0	0	0.025083	0	0	0	0.106049
rat_circ:chr15:44856221-44856373	0	0	0	0.0125415	0.0129653	0	0	0
rat_circ:chr3:145092634-145098350	0.10459	0.083788	0.0661345	0	0.0129653	0	0.0146002	0
rat_circ:chr11:46972479-46998740	0.388478	0.083788	0.0132269	0.0376244	0.0388958	0.036527	0.0584007	0.198842
rat_circ:chr6:71059861-71061841	0.0448244	0.0279293	0	0	0.0259305	0	0.0292004	0.0265123
rat_circ:chr10:86669233-86680378	4.64679	3.67271	2.39407	3.19808	2.74864	1.63154	3.34344	2.41262
rat_circ:chr9:10704605-10710650	0.82178	0.307223	0	0	0	0	0.102201	0.119305
rat_circ:chr1:275846818-275876427	5.70763	6.08859	4.33842	4.94134	5.8992	4.05449	5.86927	4.29499
rat_circ:chr10:14560970-14577329	0	0.0139647	0.0264538	0	0	0	0	0.0662807
rat_circ:chr13:109442255-109471561	8.93499	1.59197	2.03694	1.42973	1.16687	0.803593	1.46002	5.31571
rat_circ:chr5:164824617-164833789	0.732131	0.754092	1.41528	0.802655	1.03722	0.608783	1.69362	0.556758
rat_circ:chr3:133012095-133050098	0	0.181541	0.185177	0.213205	0.155583	0.0121757	0.0584007	0.530246
rat_circ:chr4:150781208-150829741	0	0.0139647	0	0.0125415	0	0	0.0146002	0
rat_circ:chr10:67842214-67846913	0	0.0279293	0	0.0125415	0	0	0	0
rat_circ:chr3:83227619-83270409	0	0	0.0264538	0	0.0129653	0	0	0.145818
rat_circ:chr4:65576228-65585422	0	0.041894	0	0	0	0	0	0
rat_circ:chr8:11930475-11930742	0.0896487	0.0279293	0	0	0	0	0	0
rat_circ:chr2:57314782-57318633	0.0448244	0.0279293	0	0	0	0	0	0
rat_circ:chr8:26290097-26294259	3.28712	1.04735	0.687798	0.689781	0.557507	0.19481	0.642408	4.79872
rat_circ:chr20:9207480-9213292	0	0	0	0.025083	0.0129653	0	0	0.225354
rat_circ:chr2:50155308-50175163	0.567775	0.111717	0.462941	0.288454	1.05019	1.87505	0.686209	0.715832
rat_circ:chr17:89018238-89039770	0	0	0.0264538	0	0	0	0	0.185586
rat_circ:chr7:73171586-73182404	0.194239	0	0	0	0.0518611	0.036527	0	0.159074
rat_circ:chr16:70367217-70368391	0.373536	0.0558587	0.0264538	0.0125415	0.0388958	0.681837	0.233603	0.318147
rat_circ:chr11:31144839-31152507	0.418361	0.768057	0.502622	0.953153	0.71309	0.620958	0.671609	0.278379
rat_circ:chr3:168449432-168474188	0	0	0.0264538	0	0.0259305	0	0.0730009	0.145818
rat_circ:chr1:259409812-259448512	0	0.0139647	0	0.0376244	0	0.0121757	0	0
rat_circ:chr8:70524346-70532815	1.80792	0.265329	0.224857	0.0752489	0.116687	0.0243513	0.175202	1.76307
rat_circ:chr16:54054981-54061837	0.179297	0.0139647	0	0.025083	0	0.0487026	0.0730009	0
rat_circ:chr9:71616769-71617701	0	0.153611	0.0661345	0.0376244	0.0259305	0.0243513	0	0.185586
rat_circ:chr15:57348408-57351717	0.0597658	0.041894	0.0396807	0	0.0518611	0	0.0730009	0.371172
rat_circ:chr16:7453198-7463395	0.0298829	0.0279293	0	0	0	0	0	0.0265123
rat_circ:chr20:5972508-5975676	0	0.111717	0	0	0	0	0	0.106049
rat_circ:chr8:63507502-63540694	0.567775	0.125682	0.357126	0.313537	1.24467	2.04551	1.13881	1.20631
rat_circ:chr8:79673623-79674151	0.328712	0.195505	0.119042	0.163039	0.0388958	0.0243513	0.0876011	0
rat_circ:chr17:75579712-75616081	0	0	0	0.0501659	0	0	0.0146002	0.106049
rat_circ:chr17:9893227-9929565	0.0448244	0	0	0	0.0388958	0	0	0.0795369
rat_circ:chr1:265646932-265653628	0.358595	0.349117	0.0793614	0.100332	0.207444	0.0852296	0.233603	0.92793
rat_circ:chr7:29603869-29701551	0.194239	0.125682	0.0793614	0	0	0	0	0
rat_circ:chr11:57937853-57965693	1.32979	0	0	0	0.168549	0	0.175202	0.914674
rat_circ:chr10:91742806-91748081	15.1955	2.31813	1.65336	1.60531	1.11501	0.779242	2.21923	14.3431
rat_circ:chr1:217173194-217203143	0.433302	0.181541	0.105815	0.0627074	0.0259305	0	0.116801	0
rat_circ:chr17:77679881-77720691	0	0	0	0.0376244	0	0	0.0146002	0
rat_circ:chr3:176137456-176143033	0.508009	0.139647	0.198403	0.025083	0.635298	1.14451	0.861411	0.835137
rat_circ:chr8:80388949-80437711	0.0298829	0	0	0	0.0129653	0	0.0584007	0.106049
rat_circ:chr4:152265847-152282197	0.164356	0.0139647	0.0529076	0	0	0.0121757	0	0.265123
rat_circ:chr10:15453553-15458814	0.478126	0.377046	0.145496	0.163039	0.49268	0.56008	0.292004	0.530246
rat_circ:chr1:185304319-185307538	0.224122	0	0.0264538	0	0.0648264	0	0	0.145818
rat_circ:chr2:62481428-62486966	0.0747073	0.0139647	0.0264538	0.0376244	0.0388958	0	0	0.159074
rat_circ:chr6:91669616-91674153	0.373536	0.041894	0.119042	0	0	0.0487026	0.0146002	0.291635
rat_circ:chr6:115474914-115513406	0.224122	0.0698233	0	0	0.0259305	0	0	0.092793
rat_circ:chr3:123141929-123144038	0	0.0558587	0.105815	0	0.0129653	0	0	0.185586
rat_circ:chr4:175973359-175985502	0.134473	0	0.0132269	0.0627074	0	0	0	0
rat_circ:chr5:155895585-155895764	0.194239	0.20947	0.251311	0.300996	0.285236	0.0974052	0.292004	0
rat_circ:chr15:106266416-106272840	1.13555	1.06131	1.20365	0.238288	1.24467	0.888823	1.57682	2.22703
rat_circ:chr3:154284979-154353421	0.806838	0.139647	0.264538	0.213205	0.103722	0.0608783	0.204403	0.450709
rat_circ:chr6:1400590-1409208	0.0747073	0	0.0264538	0	0	0	0.0292004	0
rat_circ:chr6:103541288-103553352	0	0.0279293	0	0.025083	0.0259305	0	0	0
rat_circ:chr18:27956412-27984766	0.672365	0.0698233	0.185177	0.200664	0.0777916	0	0.131402	0.304891
rat_circ:chr3:35238334-35239898	0	0	0.0793614	0	0	0	0	0.159074
rat_circ:chr10:66812207-66822005	0.119532	0.153611	0.0793614	0.112873	0.0259305	0.0121757	0.0584007	0.132561
rat_circ:chr3:149844190-149868566	0.0149415	0.0279293	0.0132269	0	0	0	0	0
rat_circ:chr6:96850790-96854176	1.34473	0.642375	0.119042	0.288454	0.414889	0.499202	0.233603	1.24608
rat_circ:chr4:86427496-86445598	0.31377	0.111717	0.0264538	0	0.0777916	0	0	0.238611
rat_circ:chr20:12339749-12342262	1.70333	1.80144	1.00524	0.539284	0.868673	1.01058	1.54762	1.00747
rat_circ:chr17:11865534-11874717	0.119532	0.0279293	0	0	0	0.0487026	0	0
rat_circ:chr10:73545649-73588993	0.0896487	0	0	0	0	0	0.0146002	0
rat_circ:chr7:62929510-62931338	0.582717	0.251364	0	0.125415	0	0	0.175202	0.543502
rat_circ:chr2:154522319-154526697	0.149415	0.0279293	0.0793614	0.0752489	0.0259305	0.0121757	0	0.265123
rat_circ:chr1:220039308-220049075	3.12276	0.907703	0.608437	0.213205	0.388958	0.158283	0.394205	2.06796
rat_circ:chr3:15278508-15285576	0	0.0279293	0.0529076	0	0	0	0.0292004	0
rat_circ:chr3:25991780-26056829	0.0597658	0.041894	0	0.0376244	0.0777916	0.0121757	0.0876011	0
rat_circ:chr5:14295058-14314250	0	0.041894	0	0	0.0648264	0	0	0.0530246
rat_circ:chr6:72392025-72430205	0.328712	0.0139647	0	0	0.0259305	0	0	0
rat_circ:chr7:30824948-30843937	1.18037	0.502728	0.687798	0.326079	2.41154	3.12914	1.63522	0.729088
rat_circ:chr8:65282796-65283243	0.31377	0.0279293	0	0	0.0518611	0	0.0584007	0.132561
rat_circ:chr20:32513668-32523997	1.18037	0.153611	0.132269	0.0752489	0.0907569	0.0852296	0.0876011	0.888162
rat_circ:chr16:84893952-84939329	0.239063	0	0.0396807	0	0.116687	0.0243513	0.131402	0
rat_circ:chr9:16047755-16051380	0.463185	0.181541	0.119042	0.150498	0.0648264	0.0121757	0.131402	0.225354
rat_circ:chr18:13369455-13417002	0.0149415	0	0	0.0125415	0	0.0121757	0.0584007	0.0397684
rat_circ:chr5:173599487-173600333	0.343653	0.20947	0.0529076	0.25083	0.0777916	0.182635	0.365005	0.0132561
rat_circ:chr1:136707653-136739837	0	0	0	0.0125415	0	0	0	0
rat_circ:chr9:4458883-4479340	0.283888	0.083788	0.0132269	0.025083	0.0648264	0.0121757	0.0292004	0
rat_circ:chr2:185667939-185721182	0	0	0	0	0	0	0	0
rat_circ:chr1:164561999-164565992	3.55607	3.63081	2.76442	3.11029	3.44876	1.92375	4.77426	1.81609
rat_circ:chr2:177950350-177988315	0	0	0	0.025083	0.0259305	0	0	0
rat_circ:chr2:115632092-115637464	0.597658	0.41894	0.119042	0.188122	0.103722	0.0243513	0.0730009	0.702576
rat_circ:chr14:85012808-85061960	0.0298829	0.0279293	0	0	0	0	0.0146002	0
rat_circ:chr13:57044027-57047903	1.06084	0	0	0.0752489	0.116687	0.0121757	0.0292004	1.33887
rat_circ:chr12:31504843-31512948	0	0.041894	0	0.0376244	0	0	0	0
rat_circ:chr3:23483537-23493868	0.179297	0.0558587	0.0396807	0.112873	0.129653	0.0730539	0	0.397684
rat_circ:chr8:53049320-53143722	0	0.0279293	0.0529076	0.025083	0.0129653	0.0243513	0.0292004	0.225354
rat_circ:chr1:148425541-148428477	4.16866	3.25377	2.8041	2.74658	2.2041	2.08204	2.11703	4.12266
rat_circ:chr1:255694400-255764689	0	0	0.0264538	0	0	0	0	0
rat_circ:chr15:2698317-2706436	0.537892	0.293258	0.0661345	0.200664	0.233375	0.036527	0.306604	0.092793
rat_circ:chr12:36397342-36398233	0.134473	0.041894	0.0529076	0	0	0	0	0
rat_circ:chr17:27592203-27602936	1.43438	0.907703	0.396807	0.514201	0.194479	0.170459	0.452606	1.85586
rat_circ:chr19:55890780-55895949	0.0747073	0	0.0264538	0	0	0	0	0.0530246
rat_circ:chr5:156396700-156439859	0	0.111717	0	0	0.0388958	0	0	0.238611
rat_circ:chr7:90253169-90263427	0.0747073	0.0977527	0	0	0	0	0.0292004	0.092793
rat_circ:chr5:136789486-136791123	0	0.041894	0	0	0.0129653	0.0121757	0	0.0530246
rat_circ:chr2:212427056-212429470	0.0896487	0	0.0529076	0	0	0	0	0.0397684
rat_circ:chr4:88610656-88627387	0	0	0.0264538	0	0	0	0	0
rat_circ:chr11:83210610-83228125	0.911429	0.279293	0.224857	0.238288	0.583437	0.864471	1.02201	0.901418
rat_circ:chr1:202000512-202006002	0	0.139647	0.0132269	0	0	0	0	0
rat_circ:chr1:198429807-198432232	2.30098	0.656339	1.32269	0.752489	0.751986	0.584431	0.846811	0.742344
rat_circ:chr2:127632148-127646485	0.343653	0.223435	0.21163	0.363703	0.0648264	0.0730539	0.0876011	0.596526
rat_circ:chr1:145852365-145852777	0.0597658	0.0698233	0	0	0	0	0.0438006	0
rat_circ:chr20:33385993-33426224	0.0896487	0.111717	0	0	0	0	0	0.450709
rat_circ:chr4:125771760-125789911	0	0	0.0396807	0.025083	0	0	0.0146002	0.51699
rat_circ:chr18:13369455-13428569	0	0	0.0396807	0	0.0129653	0.0121757	0	0.185586
rat_circ:chr18:15358804-15359840	0.268946	0	0	0	0.0259305	0.036527	0	0.463965
rat_circ:chr3:8673034-8673860	0.0597658	0	0.0264538	0.0376244	0	0	0	0
rat_circ:chr12:25202371-25210634	0.0298829	0.041894	0.0529076	0	0.0259305	0	0	0
rat_circ:chr1:270119921-270215219	0	0	0.0396807	0	0	0	0.146002	0
rat_circ:chr5:129413066-129457884	1.73321	0.558587	0.343899	0.313537	0.414889	0.0852296	0.292004	2.01493
rat_circ:chr20:50725400-50756679	0	0	0	0	0.0259305	0	0.0292004	0.0795369
rat_circ:chrX:107675975-107679677	0	0.139647	0	0	0.0259305	0	0.0146002	0
rat_circ:chr5:144365424-144370250	0	0	0.0132269	0.0125415	0	0	0.0584007	0.0265123
rat_circ:chr3:168438211-168449567	0	0	0.0264538	0	0	0	0.0146002	0
rat_circ:chr2:198044701-198047406	0.254005	0.0139647	0.0793614	0	0	0	0.0146002	0
rat_circ:chr17:6203226-6211699	0.433302	0.251364	0.132269	0.263371	0	0.0974052	0.0876011	0
rat_circ:chr12:33015999-33016884	0.239063	0.125682	0.0529076	0.0752489	0.0518611	0.0852296	0.0584007	0.265123
rat_circ:chr2:199967514-199971536	0.0149415	0.083788	0	0.137956	0.0129653	0.0243513	0.0146002	0.132561
rat_circ:chr3:133108204-133122763	1.07578	0	0	0	0.0907569	0	0.0876011	0.715832
rat_circ:chrX:54275711-54283885	0.403419	0	0	0	0	0	0.131402	0.397684
rat_circ:chr6:51240819-51242354	0	0	0	0	0.0388958	0	0	0.0265123
rat_circ:chr1:191644117-191651628	0.0896487	0.0558587	0	0.025083	0.0129653	0	0.0584007	0
rat_circ:chr17:18018619-18024175	0.298829	0.335152	0.132269	0.363703	0.285236	0.292216	0.277404	0.490477
rat_circ:chr20:6883690-6884511	0	0.0977527	0.132269	0	0	0.0243513	0	0
rat_circ:chr9:94463647-94487071	0.0298829	0.0279293	0.0264538	0.0376244	0	0	0	0
rat_circ:chr10:70069503-70092178	0.254005	0.083788	0.0264538	0.025083	0.0259305	0	0.0876011	0.278379
rat_circ:chr15:56934810-56939428	0	0.0139647	0	0	0	0	0	0.0795369
rat_circ:chr1:107263212-107313452	0.119532	0.0139647	0.0264538	0.025083	0	0.0243513	0.0146002	0.159074
rat_circ:chr1:164025518-164075241	0.298829	0	0.0529076	0.0125415	0	0	0	0
rat_circ:chr3:118399578-118409116	0	0.0558587	0.0132269	0	0	0	0	0.17233
rat_circ:chr14:38539820-38547942	0.0149415	0	0	0.0125415	0	0	0	0.0662807
rat_circ:chr2:25870923-25919762	0.911429	0.195505	0.502622	0.213205	1.29653	2.87345	1.41622	1.00747
rat_circ:chr9:66969976-66976610	0	0.041894	0.0529076	0	0.0259305	0	0	0
rat_circ:chr17:9855193-9856837	0.0149415	0.0139647	0	0	0	0	0	0.0530246
rat_circ:chr1:101488291-101491796	0.20918	0.0139647	0	0	0	0	0	0.185586
rat_circ:chr1:142849916-142852148	0	0.111717	0	0.0125415	0.0129653	0.0730539	0.0292004	0
rat_circ:chrX:71331454-71334078	0.0597658	0	0.0264538	0	0	0.0121757	0	0
rat_circ:chr13:113805774-113814160	0.20918	0.0139647	0	0	0	0	0	0
rat_circ:chr8:110419435-110427774	0.0747073	0.0698233	0	0.0125415	0	0.0243513	0	0
rat_circ:chr1:274700623-274718538	0.657424	0.125682	0.0661345	0.025083	0.0259305	0.036527	0.0584007	0.742344
rat_circ:chr2:55040538-55047451	0	0.0558587	0.132269	0	0	0	0	0
rat_circ:chr2:219352904-219366496	0	0.0139647	0	0.100332	0	0	0	0
rat_circ:chr15:46106982-46129495	1.10567	0.195505	0.304219	0.175581	0.181514	0.0852296	0.146002	0.888162
rat_circ:chr18:57743427-57755793	0.971194	0.125682	0.0661345	0.137956	0.116687	0.0852296	0.189802	0.384428
rat_circ:chr16:27483929-27510855	0	0	0	0	0	0	0	0.265123
rat_circ:chr10:49567886-49568161	0.119532	0	0.0529076	0	0.0259305	0.0243513	0	0
rat_circ:chr1:2843547-2910994	0	0	0	0	0.0129653	0	0.0292004	0
rat_circ:chr5:8812798-8824029	0	0.0279293	0.0132269	0	0	0	0	0.185586
rat_circ:chr20:29856438-29856706	0	0	0	0	0	0	0	0.0530246
rat_circ:chr1:124038825-124042921	0.478126	0.516693	0.436488	0.263371	0.881639	1.12016	0.584007	0.768856
rat_circ:chr3:16676098-16677678	0.0896487	0.0139647	0.0396807	0.0125415	0.272271	0.523553	0.554807	0.0795369
rat_circ:chr6:55991373-56036516	1.09073	0.307223	0.198403	0.0627074	0.0907569	0.0730539	0.0730009	0.596526
rat_circ:chr1:166342480-166368428	0	0.0279293	0.0264538	0	0	0	0	0
rat_circ:chr8:107743134-107748271	0	0.0279293	0	0	0	0	0.0146002	0
rat_circ:chr12:4448685-4450137	1.6585	1.3825	1.45496	2.09443	1.60769	1.01058	1.95642	0.318147
rat_circ:chr14:113954511-113958155	0.597658	0.153611	0.0661345	0.025083	0	0	0.204403	0.530246
rat_circ:chr2:107056243-107058399	0.164356	0.041894	0	0.0627074	0	0	0	0
rat_circ:chr9:99136381-99152969	0.194239	0.0558587	0.0132269	0	0.0388958	0	0.0292004	0.0795369
rat_circ:chr6:129629703-129632684	1.10567	0.083788	0.0661345	0.0125415	0.0388958	0.0243513	0.0438006	0.782112
rat_circ:chr4:21584381-21588442	0.0597658	0	0.0529076	0	0.0388958	0	0	0.0397684
rat_circ:chr16:71097098-71101903	0.0597658	0	0	0	0	0.0121757	0.0292004	0
rat_circ:chr6:2936700-2951160	0.194239	0.0279293	0	0	0	0.0121757	0	0
rat_circ:chr7:40185675-40208852	0	0	0	0.0125415	0.0518611	0	0	0.092793
rat_circ:chr17:5992916-6070770	0.0149415	0.0279293	0.0132269	0.025083	0.0907569	0	0.0584007	0
rat_circ:chr6:2256052-2256994	0	0.0279293	0.0132269	0	0	0	0.0292004	0
rat_circ:chr11:79759597-79778947	0	0	0	0	0	0.0243513	0.0146002	0
rat_circ:chr12:36738269-36740184	0.10459	0.0698233	0	0	0.0388958	0	0	0.185586
rat_circ:chr15:96720323-96720961	0.179297	0	0.0396807	0	0	0	0	0.0662807
rat_circ:chr4:180589337-180594917	0	0.0139647	0	0	0	0.0121757	0.0584007	0.159074
rat_circ:chr9:37940859-37946551	0	0	0	0	0.0259305	0	0	0
rat_circ:chr1:131577518-131608491	0.10459	0.0279293	0.0793614	0	0	0	0	0.0795369
rat_circ:chr19:41834454-41837341	0	0.041894	0	0.0125415	0	0	0.0146002	0
rat_circ:chr18:77512807-77520779	2.2711	0.363081	0.132269	0.175581	0	0.133932	0.306604	2.67774
rat_circ:chr1:264682394-264688964	0.0597658	0.0279293	0	0	0.0129653	0	0	0
rat_circ:chr1:93946819-94028395	5.43869	3.10016	4.55005	3.19808	11.9021	15.3778	8.58491	6.17736
rat_circ:chr3:64062990-64095111	0	0.125682	0.0264538	0.0501659	0.0388958	0	0.0584007	0
rat_circ:chr18:63618420-63619825	0	0	0	0.0877904	0	0	0.0146002	0
rat_circ:chr7:62860865-62949077	0.10459	0	0.0264538	0.0501659	0	0.0121757	0	0
rat_circ:chr20:27573689-27594789	0	0.0279293	0	0.0125415	0	0	0	0.0795369
rat_circ:chr13:78502130-78521909	0	0	0.0132269	0	0	0.0487026	0	0
rat_circ:chr10:40019676-40035311	0.0747073	0	0	0	0.0518611	0.0121757	0.0292004	0.0795369
rat_circ:chr5:151509414-151519907	0.298829	0.041894	0	0	0.0259305	0.0243513	0	0
rat_circ:chr7:112745541-112761127	1.13555	0.20947	0.674572	0.464035	2.35968	3.00739	1.94182	0.397684
rat_circ:chr15:36934315-36940208	0.20918	0.460834	0.158723	0.376244	0.194479	0.133932	0.204403	1.11352
rat_circ:chr6:125523808-125538431	0	0.0139647	0	0	0	0.0243513	0	0
rat_circ:chr2:206964921-206966208	0.0896487	0	0	0	0.0259305	0	0	0.185586
rat_circ:chr6:72725898-72730228	0	0.041894	0	0.025083	0	0	0	0.092793
rat_circ:chr9:38430372-38431216	0	0.041894	0.0396807	0	0.0388958	0	0	0.145818
rat_circ:chr20:46203785-46206103	0.732131	0.20947	0.277765	0.100332	0.24634	0.133932	0.189802	0.092793
rat_circ:chr2:157011944-157012295	0	0.0279293	0.0264538	0	0.0259305	0.0608783	0.0292004	0
rat_circ:chr8:67400041-67445997	0.0896487	0.0279293	0	0	0	0	0	0
rat_circ:chr4:60254795-60256893	0.567775	0.391011	0.224857	0.489118	0.181514	0.19481	0.0584007	0
rat_circ:chr6:46263230-46277956	0.0448244	0	0.0264538	0	0	0	0	0
rat_circ:chr15:4124785-4129118	0	0	0.0396807	0	0	0.036527	0.0438006	0.51699
rat_circ:chr20:55473767-55474180	0	0	0.0529076	0	0.0777916	0.121757	0.0292004	0
rat_circ:chr12:25579895-25583744	0.283888	0	0.0264538	0	0	0	0.0292004	0
rat_circ:chr9:67136452-67172784	0.71719	0.167576	0.132269	0	0.129653	0.0243513	0	0.463965
rat_circ:chr1:185261106-185289592	0	0.0279293	0.0264538	0	0.0129653	0	0.0292004	0
rat_circ:chr7:66974343-67018030	0.373536	0.432905	0.264538	0.288454	0.194479	0.0608783	0.146002	0.702576
rat_circ:chr2:72488065-72517122	1.35967	0.223435	0.965563	0.576908	2.89126	3.98144	1.88342	0.782112
rat_circ:chr7:117250199-117250518	2.98829	6.80079	3.57126	7.11102	4.71936	2.76387	5.98608	2.62472
rat_circ:chr6:102499244-102512499	0	0.0279293	0.0132269	0	0.0129653	0.036527	0.0292004	0
rat_circ:chr3:150019365-150033957	0	0	0	0.025083	0	0	0	0
rat_circ:chr10:13482822-13483091	0	0	0	0	0	0.0121757	0.0146002	0.0795369
rat_circ:chr5:126789211-126803679	2.0918	1.4244	1.49464	1.63039	1.45211	0.986228	1.24102	1.56422
rat_circ:chr16:19734284-19735661	0.283888	0.404975	0.132269	0.200664	0.103722	0.0974052	0.365005	0.742344
rat_circ:chr17:558043-643271	0.10459	0	0.0132269	0	0	0	0	0.0265123
rat_circ:chr20:29566487-29604542	0.10459	0	0	0	0	0	0	0.0795369
rat_circ:chr18:40923210-40925294	0	0	0	0	0	0	0	0.0662807
rat_circ:chr16:905046-909640	1.18037	1.74558	1.0317	1.29177	1.03722	1.01058	1.60602	3.11519
rat_circ:chr14:32855701-32856135	0.0597658	0.0558587	0	0.025083	0	0	0	0
rat_circ:chr13:32379439-32408514	0.0896487	0.083788	0.105815	0	0.0259305	0	0.0584007	0.768856
rat_circ:chr3:132958228-133050098	0.283888	0.0279293	0.0264538	0	0	0	0	0
rat_circ:chr7:60390972-60408823	1.25508	0.237399	0.0925883	0.238288	0.0518611	0.0730539	0.0876011	0.609783
rat_circ:chr4:132075419-132094750	0.463185	0.488763	0.198403	0.125415	0.181514	0.109581	0.189802	1.89563
rat_circ:chr11:37459699-37475255	1.2252	0.432905	0.0925883	0.263371	0.0907569	0.182635	0.204403	0.689319
rat_circ:chr6:14480490-14482189	0	0	0	0	0.0259305	0.0243513	0	0
rat_circ:chr8:116804591-116811476	0	0	0	0	0	0.0121757	0	0.119305
rat_circ:chr1:265157377-265202952	0.687307	0.363081	0.476168	0.263371	0.401923	0.133932	0.540207	0.450709
rat_circ:chr9:1442054-1485360	0	0	0	0	0.0129653	0	0.0146002	0
rat_circ:chr10:20647289-20652282	0.0597658	0	0.0264538	0	0	0	0	0.0530246
rat_circ:chr14:81556164-81574183	0.0597658	0.0698233	0	0.025083	0.0259305	0	0.0292004	0
rat_circ:chr7:141580125-141585462	0.0298829	0	0	0	0.103722	0	0.0146002	0.503733
rat_circ:chr19:54803498-54810657	0.0298829	0.125682	0	0	0	0	0	0
rat_circ:chr19:43128360-43132122	0.0448244	0.0558587	0.0132269	0.0877904	0	0.0121757	0.0438006	0.0530246
rat_circ:chr13:68736732-68756721	0	0.0977527	0	0	0	0.0121757	0	0
rat_circ:chr4:49207203-49220556	0.388478	0.167576	0.119042	0.0752489	0.0518611	0.0121757	0	0.888162
rat_circ:chr9:119105074-119153721	0.164356	0.181541	0.132269	0.25083	0.168549	0.231337	0.0146002	0.159074
rat_circ:chr2:157267603-157275803	0.328712	0	0	0	0	0	0	0.159074
rat_circ:chr14:83157829-83160948	0.0298829	0	0	0	0	0.0243513	0	0.0662807
rat_circ:chr5:21884147-21895382	0.254005	0.167576	0.317445	0.0376244	0.0648264	0	0.0730009	1.59074
rat_circ:chr4:152921913-152938162	0	0	0	0	0	0	0.0146002	0.556758
rat_circ:chr6:828602-872927	0.0896487	0.125682	0.0661345	0.025083	0.0388958	0.0121757	0.102201	0.543502
rat_circ:chr19:38821490-38821897	0	0.0279293	0.0132269	0	0	0	0	0
rat_circ:chr8:117285114-117285309	0.433302	0.335152	0.132269	0.188122	0.22041	0.146108	0.189802	0.17233
rat_circ:chr10:3930911-4009209	0.0448244	0	0	0	0	0	0	0.185586
[truncated: 11,173 more rows]
