# Supplementary material for: Chronic constriction injury-induced changes in circular RNA expression profiling of the dorsal root ganglion in a rat model of neuropathic pain
Source: BMC Neurosci. 2022 Nov 15;23:64. doi: 10.1186/s12868-022-00745-5 (PMC9664791; doi:10.1186/s12868-022-00745-5)
Supplement: Supplementary file 3 — Additional file 3: Table S3. List of DEcircRNAs were identified between the CCI and NC groups. Following differential expression analysis, 374 DEcircRNAs were identified between the CCI and NC groups (4 mice per group) by using FC filtering (FC ≥ 2 or ≤ 0.5) and FDR (Q < 0.001). [file 12868_2022_745_MOESM3_ESM.xlsx]

## Sheet: different.gene
cicName	gene symbol	NC	CCI	log2FoldChange	p-value	q-value	NC-1_RPM	NC-2_RPM	NC-3_RPM	NC-4_RPM	CCI-1_RPM	CCI-2_RPM	CCI-3_RPM	CCI-4_RPM	NC-1_junction	NC-2_junction	NC-3_junction	NC-4_junction	CCI-1_junction	CCI-2_junction	CCI-3_junction	CCI-4_junction
rat_circ:chr4:108913081-108982246	Ctnna2	1.81867	7.0643	1.95766	0	0	3.39171	0.502728	2.0634	1.31686	7.68841	11.6277	6.11748	2.82356	0	2	0	0	0	0	0	6
rat_circ:chr10:8331904-8371302	Rbfox1	0.642739	2.02369	1.65468	1.48392e-12	6.84062e-11	0.806838	0.586516	0.701025	0.476576	2.19113	3.03174	1.53302	1.33887	12	9	4	10	7	2	6	10
rat_circ:chr6:30550488-30589369	*	6.62653	14.9255	1.17145	2.22045e-16	1.41393e-14	7.47073	4.25922	7.06316	7.71301	18.2162	19.1888	14.8338	7.46321	0	0	0	3	0	0	2	6
rat_circ:chr1:132003515-132012253	*	0.122526	0.600442	2.29293	1.19473e-06	2.64035e-05	0.20918	0.111717	0.119042	0.0501659	0.635298	1.19321	0.467206	0.106049	2	6	0	0	0	0	0	8
rat_circ:chr2:2758476-2769957	Rfesd	0.254875	0.861191	1.75654	2.42782e-06	5.16788e-05	0.298829	0.195505	0.21163	0.313537	0.907569	1.05928	0.934412	0.543502	0	5	2	0	1	0	3	7
rat_circ:chr2:47289414-47298799	*	0.392236	1.29828	1.72681	3.18657e-09	1.07372e-07	0.896487	0.167576	0.304219	0.200664	1.55583	2.16727	0.992813	0.477221	5	1	0	0	0	0	0	0
rat_circ:chr7:107985291-108030597	*	0.903833	2.63505	1.5437	6.88338e-15	3.9786e-13	1.88262	0.307223	0.886202	0.539284	2.82643	4.17625	2.71563	0.821881	10	2	0	0	0	0	0	0
rat_circ:chr2:200003303-200022431	Pde4dip	1.04606	2.7212	1.37927	8.72635e-13	4.09811e-11	1.77803	0.62841	1.15074	0.627074	2.72271	3.54311	2.51123	2.10773	2	3	0	4	2	0	0	0
rat_circ:chr7:64050812-64065194	Srgap1	0.318355	1.35773	2.09249	1.96321e-11	8.1953e-10	0.283888	0.251364	0.449714	0.288454	1.80217	2.05769	1.22642	0.34466	0	0	0	0	0	0	1	9
rat_circ:chr2:33950934-33955969	*	0	14.2758	Inf	0	0	0	0	0	0	1.45211	1.02275	1.86882	52.7595	0	0	0	0	112	84	128	3980
rat_circ:chr7:35963371-35978907	*	0.763013	1.53915	1.01236	1.89383e-05	0.000332482	1.56885	0.530657	0.714252	0.238288	1.64659	2.44731	1.09501	0.967698	0	2	0	0	0	2	0	0
rat_circ:chr1:54416052-54427751	*	2.13859	6.62705	1.63171	0	0	2.8837	1.87127	2.40729	1.3921	5.96403	10.3737	7.6651	2.50541	0	0	0	0	0	4	2	0
rat_circ:chr9:21359002-21381023	*	0.351887	1.87736	2.41553	2.22045e-16	1.41393e-14	0.433302	0.195505	0.264538	0.514201	1.84107	3.11697	1.79582	0.7556	0	0	0	0	0	1	0	9
rat_circ:chr14:15086543-15098055	Cnot6l	0.238003	0.718528	1.59406	2.80573e-05	0.000468495	0.388478	0.0698233	0.330672	0.163039	0.985361	1.14451	0.452606	0.291635	8	4	0	0	0	0	0	10
rat_circ:chr9:69654738-69660028	*	0.313529	1.05596	1.75189	5.99406e-08	1.64979e-06	0.941311	0.041894	0.145496	0.125415	1.20577	1.4489	0.77381	0.795369	0	0	0	6	0	0	0	5
rat_circ:chr5:105595876-105634744	*	1.21684	4.33588	1.83318	0	0	2.34581	0.265329	1.4285	0.827738	4.9268	7.01318	3.40184	2.00168	2	0	0	0	0	2	0	6
rat_circ:chr3:157028112-157040380	Chd6	0.52158	0.142758	-1.86931	1.21365e-05	0.000224614	1.06084	0.460834	0.489395	0.0752489	0.116687	0.0974052	0.277404	0.0795369	71	33	37	6	9	8	19	6
rat_circ:chr10:1160005-1214884	*	2.45349	6.89113	1.4899	0	0	3.36183	2.10866	2.49988	1.8436	7.89585	10.5198	5.92768	3.22124	0	5	0	0	0	0	0	6
rat_circ:chr7:78813637-78860480	Dpys	0.671866	1.83922	1.45285	1.04301e-09	3.69678e-08	1.16543	0.432905	0.687798	0.401327	1.9059	2.44731	1.95642	1.04724	0	3	3	0	0	0	1	0
rat_circ:chr17:2912741-2934852	*	0.324752	0.956429	1.55832	2.95489e-06	6.21654e-05	0.687307	0.139647	0.396807	0.0752489	0.907569	1.41238	0.949012	0.556758	0	0	0	0	1	0	1	0
rat_circ:chr15:104288922-104312966	*	0.249101	0.741809	1.57432	5.67866e-05	0.000879783	0.537892	0.0977527	0.185177	0.175581	0.453785	0.876647	0.78841	0.848393	16	5	0	2	3	1	0	0
rat_circ:chr4:168260038-168275995	Lrp6	0.32468	0	#NAME?	6.59468e-08	1.80848e-06	1.09073	0.181541	0.0264538	0	0	0	0	0	73	13	2	0	0	0	0	0
rat_circ:chr2:23762646-23770766	Lhfpl2	0.456267	1.12145	1.29742	1.46515e-05	0.0002638	0.627541	0.432905	0.476168	0.288454	0.751986	1.24192	0.861411	1.63051	11	0	5	0	0	0	12	44
rat_circ:chr15:59209829-59270819	*	1.79973	6.48985	1.8504	0	0	3.34689	0.823915	1.56077	1.46735	5.75658	9.81358	5.57727	4.81198	30	5	4	0	2	4	0	0
rat_circ:chr3:140220436-140230678	*	0.69901	1.48472	1.08681	1.3209e-05	0.000240904	1.56885	0.265329	0.410034	0.551825	1.30949	2.06986	0.876011	1.68353	0	0	0	0	0	0	1	2
rat_circ:chr13:73219583-73265813	Acbd6	0.253446	0.00608783	-5.37961	1.31942e-06	2.89886e-05	0.672365	0.0698233	0.158723	0.112873	0	0.0243513	0	0	44	5	12	9	0	2	0	0
rat_circ:chr15:85962566-85975367	*	0.207424	0	#NAME?	1.24817e-05	0.00022931	0.298829	0.349117	0.119042	0.0627074	0	0	0	0	20	25	9	5	0	0	0	0
rat_circ:chr6:103714559-103804791	*	1.32983	3.63904	1.45232	0	0	3.18253	0.41894	1.20365	0.514201	3.83772	6.28264	3.40184	1.03398	13	0	0	0	2	0	0	0
rat_circ:chr20:25565630-25656154	*	2.74753	9.49946	1.78971	0	0	4.45255	0.963562	3.25382	2.32017	10.3981	15.7188	7.9571	3.92382	0	0	8	0	1	1	2	2
rat_circ:chr1:62330221-62360073	*	0.621758	1.54373	1.312	1.28582e-07	3.36643e-06	1.53897	0.377046	0.370353	0.200664	1.63362	2.41078	1.25562	0.874905	9	5	0	0	0	0	0	4
rat_circ:chr11:30113200-30212813	*	1.60856	5.49905	1.77341	0	0	2.22628	0.921668	1.94435	1.34194	6.87159	8.13334	5.24147	1.74981	0	5	1	2	0	0	0	0
rat_circ:chr2:182956882-182964847	*	0.360322	1.03861	1.5273	1.67817e-06	3.60279e-05	0.522951	0.181541	0.423261	0.313537	1.06315	1.58283	0.978212	0.530246	0	0	0	0	0	0	2	0
rat_circ:chr4:94157132-94183893	Grid2	0.316475	0.849781	1.425	2.02899e-05	0.000352098	0.791897	0.153611	0.132269	0.188122	0.881639	1.42455	0.496406	0.596526	18	0	0	3	0	0	0	5
rat_circ:chr14:43581725-43606985	Nsun7	0.485005	1.42636	1.55627	1.10577e-08	3.44762e-07	1.03096	0.083788	0.436488	0.388786	1.41321	2.36208	1.09501	0.835137	0	0	0	0	0	0	1	13
rat_circ:chr7:116547439-116592503	Ly6al	0.473273	1.74875	1.88558	3.75699e-13	1.88979e-11	0.791897	0.111717	0.701025	0.288454	2.52823	2.44731	1.48922	0.530246	0	0	0	0	3	2	0	0
rat_circ:chr11:42955822-42981312	*	0.330547	1.15298	1.80244	1.14288e-08	3.54861e-07	0.239063	0.391011	0.529076	0.163039	1.62066	1.69242	0.861411	0.437453	3	0	4	0	1	0	0	0
rat_circ:chr7:135919861-135967388	Tmem117	1.35401	5.13661	1.92358	0	0	2.67452	0.712198	1.16397	0.865362	5.17314	7.93853	3.72305	3.71172	0	0	1	2	1	0	0	12
rat_circ:chr18:48443339-48508708	*	2.83802	8.32686	1.55289	0	0	4.9755	1.49422	2.97605	1.90631	8.67377	13.0036	6.67228	4.9578	12	0	1	1	0	0	2	0
rat_circ:chr9:1635612-1717797	Tbc1d5	0.821958	1.90466	1.2124	4.26864e-08	1.21036e-06	1.71827	0.516693	0.714252	0.33862	2.06148	2.47166	1.69362	1.3919	0	11	3	0	6	2	0	9
rat_circ:chr10:83601126-83611053	*	0.0480218	0.409332	3.09151	5.04357e-06	0.000100524	0.0597658	0.0139647	0.105815	0.0125415	0.401923	0.633134	0.350404	0.251867	4	0	0	0	0	0	0	14
rat_circ:chr5:146160745-146226273	*	0.927402	1.96086	1.08022	7.29028e-07	1.68551e-05	1.74815	0.377046	0.806841	0.777572	2.48933	2.86128	1.59142	0.901418	0	0	6	1	0	0	4	0
rat_circ:chr5:168985430-169005490	Camta1	0.913798	2.08439	1.18968	3.28853e-08	9.50387e-07	1.67344	0.432905	0.846521	0.702323	1.8281	3.27525	1.86882	1.36538	18	0	1	0	2	0	6	33
rat_circ:chr4:183563952-183578110	*	0.658833	1.37034	1.05655	2.13543e-05	0.000368866	1.43438	0.432905	0.542303	0.225747	1.36135	2.11856	0.861411	1.14003	6	2	0	0	0	0	2	8
rat_circ:chr9:96866448-96884476	Agap1	0.458079	0.0292004	-3.97154	3.20925e-09	1.07653e-07	0.702248	0.62841	0	0.501659	0	0	0.116801	0	47	45	0	40	0	0	8	0
rat_circ:chr5:39149632-39157890	*	0.252423	1.03303	2.03297	4.32394e-09	1.41261e-07	0.403419	0.153611	0.264538	0.188122	1.28356	1.37585	1.02201	0.450709	0	4	0	0	0	0	0	10
rat_circ:chr1:125481306-125491822	Apba2	0.382084	1.27046	1.73339	7.07248e-09	2.25181e-07	0.657424	0.181541	0.476168	0.213205	1.84107	1.81417	1.24102	0.185586	0	0	0	0	2	0	4	1
rat_circ:chr2:62377060-62381205	Golph3	0.251031	0.0182635	-3.78083	4.36106e-05	0.000704709	0	0.195505	0.357126	0.451493	0	0.0730539	0	0	0	14	27	36	0	6	0	0
rat_circ:chr12:44761634-44825909	*	1.28785	4.51565	1.80997	0	0	2.03204	0.586516	1.44173	1.09111	5.18611	7.34192	3.24124	2.29331	14	2	0	0	1	0	1	0
rat_circ:chr9:39796543-39817788	Khdrbs2	0.632091	1.69332	1.42165	3.79979e-09	1.25226e-07	1.29991	0.293258	0.621664	0.313537	2.02258	2.8004	1.31402	0.636295	7	4	0	0	2	0	0	6
rat_circ:chr1:48068835-48089817	Mas1	0.500893	1.80702	1.85103	2.53353e-13	1.29503e-11	0.776955	0.167576	0.833294	0.225747	1.98369	2.69082	1.38702	1.16654	12	0	3	0	0	1	0	0
rat_circ:chr7:29284390-29288495	Arl1	1.58088	0.779511	-1.02008	3.08041e-06	6.4271e-05	4.57208	1.01942	0.330672	0.401327	0.272271	0.219162	0.452606	2.17401	191	47	19	18	12	12	11	89
rat_circ:chr7:93436167-93445926	*	0.350514	1.19177	1.76556	2.46275e-08	7.34329e-07	0.508009	0.20947	0.38358	0.300996	1.05019	1.69242	1.25562	0.768856	0	2	0	0	0	0	6	0
rat_circ:chr5:4394309-4408352	*	1.09486	2.3779	1.11894	3.19361e-08	9.32283e-07	1.55391	0.907703	1.19042	0.727406	2.51526	2.54471	2.27763	2.17401	4	5	0	3	2	0	0	0
rat_circ:chr8:122024123-122051181	*	0.0264538	0.327144	3.62838	1.08263e-05	0.000204393	0	0	0.105815	0	0.168549	0	0	1.14003	0	0	8	0	13	0	0	86
rat_circ:chr2:50155308-50175163	Hcn1	0.357722	1.08182	1.59655	3.74563e-07	9.04974e-06	0.567775	0.111717	0.462941	0.288454	1.05019	1.87505	0.686209	0.715832	0	1	2	0	2	0	0	0
rat_circ:chr8:63507502-63540694	Rec114	0.34103	1.40882	2.04652	8.61688e-12	3.74262e-10	0.567775	0.125682	0.357126	0.313537	1.24467	2.04551	1.13881	1.20631	0	0	0	1	0	0	2	8
rat_circ:chr3:176137456-176143033	*	0.217786	0.869089	1.9966	8.13092e-08	2.22166e-06	0.508009	0.139647	0.198403	0.025083	0.635298	1.14451	0.861411	0.835137	7	2	0	0	0	0	3	0
rat_circ:chr7:30824948-30843937	Anks1b	0.674245	1.97625	1.55142	1.35378e-11	5.71479e-10	1.18037	0.502728	0.687798	0.326079	2.41154	3.12914	1.63522	0.729088	0	0	1	0	0	0	2	0
rat_circ:chr2:25870923-25919762	Arhgef28	0.45569	1.64842	1.85496	1.27875e-12	5.96805e-11	0.911429	0.195505	0.502622	0.213205	1.29653	2.87345	1.41622	1.00747	0	0	2	0	0	2	0	0
rat_circ:chr3:16676098-16677678	*	0.0389589	0.357542	3.19809	1.75144e-05	0.000311119	0.0896487	0.0139647	0.0396807	0.0125415	0.272271	0.523553	0.554807	0.0795369	0	0	0	0	4	3	0	0
rat_circ:chr1:93946819-94028395	*	4.07174	10.5106	1.36812	0	0	5.43869	3.10016	4.55005	3.19808	11.9021	15.3778	8.58491	6.17736	11	8	5	0	3	1	2	18
rat_circ:chr7:112745541-112761127	*	0.620907	1.92664	1.63364	7.4547e-12	3.25667e-10	1.13555	0.20947	0.674572	0.464035	2.35968	3.00739	1.94182	0.397684	2	1	0	2	0	0	0	1
rat_circ:chr2:72488065-72517122	*	0.781395	2.38456	1.6096	2.19824e-14	1.22352e-12	1.35967	0.223435	0.965563	0.576908	2.89126	3.98144	1.88342	0.782112	5	4	2	2	0	0	0	0
rat_circ:chr1:2817539-2846138	*	1.7138	3.71377	1.11569	1.00133e-11	4.32414e-10	1.67344	1.45233	2.75119	0.978236	4.3304	5.06507	3.72305	1.73655	16	1	5	11	0	0	0	0
rat_circ:chr13:84161876-84168811	Pou2f1	0.436277	1.04431	1.25924	2.77685e-05	0.000464705	1.28496	0.167576	0.0793614	0.213205	0.155583	0.109581	0.160602	3.75149	86	12	6	17	12	9	11	283
rat_circ:chr3:35151409-35168188	Kif5c	0.273803	1.02944	1.91065	1.70844e-08	5.21839e-07	0.343653	0.0977527	0.515849	0.137956	1.07612	1.63154	0.77381	0.636295	2	0	2	0	1	0	0	0
rat_circ:chr17:34787652-34799549	Exoc2	0.432094	0.075805	-2.51098	9.81261e-06	0.000186663	1.24014	0.293258	0.132269	0.0627074	0.142618	0	0.160602	0	83	21	10	5	11	0	11	0
rat_circ:chr1:45188551-45196341	*	0.344456	1.0817	1.6509	1.82167e-07	4.62433e-06	0.597658	0.0698233	0.396807	0.313537	0.985361	1.83852	0.77381	0.729088	2	2	0	0	1	0	0	0
rat_circ:chr13:12497420-12532766	*	0.729013	2.54325	1.80266	0	0	1.49415	0.251364	0.806841	0.363703	3.02091	4.2493	1.86882	1.03398	0	1	1	0	0	0	0	0
rat_circ:chr17:5142807-5148631	*	0.102933	1.02029	3.30921	3.53051e-14	1.92234e-12	0.0896487	0.139647	0.132269	0.0501659	1.17984	1.55848	1.05121	0.291635	0	2	0	0	0	0	0	10
rat_circ:chr1:220039308-220042767	Rbm4	0.760441	0.182219	-2.06117	1.1028e-07	2.93845e-06	1.67344	0.782021	0.423261	0.163039	0.375993	0.0608783	0.292004	0	112	56	32	13	29	5	20	0
rat_circ:chr6:108062766-108071143	*	0.731416	1.67392	1.19447	5.30041e-07	1.25243e-05	1.44932	0.293258	0.806841	0.376244	1.5299	2.20379	1.50382	1.45818	6	0	0	0	0	3	0	0
rat_circ:chr18:24611733-24614740	Wdr33	0.454873	0.110042	-2.04741	1.52855e-05	0.000274117	0.433302	0.740127	0.608437	0.0376244	0	0.133932	0.0146002	0.291635	29	53	46	3	0	11	1	22
rat_circ:chr9:71954951-71960153	*	0.51548	0.0620508	-3.0544	5.79197e-08	1.60594e-06	2.06192	0	0	0	0	0	0.248203	0	138	0	0	0	0	0	17	0
rat_circ:chr18:13352206-13417002	*	0.858737	0.238611	-1.84756	1.72054e-07	4.42745e-06	2.56993	0.600481	0.264538	0	0	0	0	0.954442	172	43	20	0	0	0	0	72
rat_circ:chr19:33011302-33064405	Slc10a7	2.14879	5.3448	1.31461	0	0	4.24337	0.949597	2.48666	0.915528	5.36762	8.15769	4.96406	2.88984	0	4	0	4	4	0	0	8
rat_circ:chr4:82881524-82963799	*	1.7614	5.4348	1.6255	0	0	3.10782	0.935633	1.78563	1.21652	5.79548	8.31597	5.38747	2.24029	0	3	4	0	0	3	0	6
rat_circ:chr7:122834692-122847608	*	0.204583	0.00365005	-5.80862	2.6398e-05	0.000446745	0.448244	0.111717	0.145496	0.112873	0	0	0.0146002	0	30	8	11	9	0	0	1	0
rat_circ:chr1:115688753-115690048	*	0.0849991	0.422173	2.31231	5.99771e-05	0.000921612	0	0.0558587	0.158723	0.125415	0.427854	0.64531	0.350404	0.265123	0	0	0	0	7	15	0	0
rat_circ:chr11:73227541-73270632	*	2.26514	5.26778	1.2176	0	0	3.57101	1.27078	2.51311	1.70564	5.79548	8.09681	4.68666	2.49215	2	12	6	20	10	0	5	5
rat_circ:chr20:37502198-37560959	*	0.251415	0.00365005	-6.10601	2.79049e-06	5.88981e-05	0.776955	0.111717	0.0793614	0.0376244	0	0	0.0146002	0	52	8	6	3	0	0	1	0
rat_circ:chr10:36510323-36572741	Olr1409	1.43145	4.52336	1.65991	0	0	2.85382	0.307223	1.574	0.990777	5.0046	7.19581	3.67925	2.21378	0	0	2	0	0	1	0	0
rat_circ:chr8:64214853-64250309	Arih1	0.74359	1.90125	1.35437	2.4718e-09	8.59867e-08	1.31485	0.488763	0.568756	0.601991	1.99665	3.51876	1.38702	0.702576	0	4	0	2	0	0	0	9
rat_circ:chr1:204761727-204842017	Fam53b	0.502765	1.21487	1.27285	7.73017e-06	0.000148554	0.836721	0.335152	0.462941	0.376244	0.894604	1.9481	1.46002	0.556758	4	2	0	0	0	0	1	0
rat_circ:chr10:95478127-95563838	*	3.12122	6.24715	1.00109	2.22045e-16	1.41393e-14	3.00323	2.93258	3.67708	2.872	6.96235	9.95968	5.40207	2.66448	26	0	0	0	0	1	0	4
rat_circ:chr5:58467569-58467992	*	1.12038	0.130229	-3.10487	1.06927e-16	7.50887e-15	2.28604	0.740127	0.97879	0.476576	0	0.243513	0.277404	0	153	53	74	38	0	20	19	0
rat_circ:chr14:113812793-113857380	*	0.807963	2.36978	1.55239	1.87628e-13	9.6564e-12	1.62862	0.321187	0.780387	0.501659	2.35968	3.7014	2.56963	0.848393	8	2	0	0	1	0	1	0
rat_circ:chr5:81365604-81407576	Astn2	1.16956	3.20803	1.45572	2.22045e-16	1.41393e-14	2.51016	0.377046	1.16397	0.627074	3.57842	5.13813	2.80324	1.31236	0	0	0	0	2	0	0	0
rat_circ:chr6:108904765-108921901	Prox2	0.333811	0.89594	1.42437	3.52304e-05	0.000575481	0.343653	0.488763	0.264538	0.238288	0.881639	0.779242	0.584007	1.33887	0	6	1	0	0	0	0	0
rat_circ:chr17:88963985-88988986	*	4.42449	0.165307	-4.74229	9.10704e-79	7.20319e-77	17.0333	0	0	0.664699	0.661229	0	0	0	1140	0	0	53	51	0	0	0
rat_circ:chr13:95276313-95348984	Akt3	0.651873	1.86397	1.51571	3.5985e-10	1.33198e-08	0.986136	0.293258	0.701025	0.627074	2.00962	2.55689	1.72282	1.16654	0	4	0	1	0	2	4	18
rat_circ:chr2:155399368-155423005	*	0.704675	2.21334	1.6512	4.13003e-14	2.21665e-12	1.53897	0.167576	0.648118	0.464035	2.47637	3.81098	1.81042	0.7556	0	0	1	0	5	0	4	0
rat_circ:chr7:70688610-70731463	R3hdm2	0.471309	1.19329	1.3402	3.50891e-06	7.14523e-05	0.732131	0.502728	0.449714	0.200664	1.17984	1.32715	0.569407	1.69679	15	4	2	6	2	0	3	66
rat_circ:chr2:11780889-11790870	*	0.292187	0	#NAME?	2.94977e-07	7.26707e-06	0.941311	0.139647	0	0.0877904	0	0	0	0	63	10	0	7	0	0	0	0
rat_circ:chr12:29638049-29655181	Caln1	0.664353	2.22795	1.74569	2.90878e-14	1.6071e-12	0.657424	0.544622	0.97879	0.476576	2.74864	2.77605	2.23383	1.15328	7	3	0	4	0	0	4	0
rat_circ:chr2:49155620-49170023	*	0.305884	0.0226892	-3.7529	1.15636e-05	0.000216142	0.986136	0.237399	0	0	0.0907569	0	0	0	66	17	0	0	7	0	0	0
rat_circ:chr9:98293254-98296809	*	0.0750397	0.42619	2.50577	1.13081e-05	0.000211892	0.194239	0.0279293	0.0529076	0.025083	0.518611	0.620958	0.379605	0.185586	0	0	0	0	1	1	0	0
rat_circ:chr6:44055353-44093798	Mboat2	2.83567	6.21837	1.13285	0	0	3.34689	3.35152	2.73797	1.90631	5.69175	8.01158	6.71609	4.45406	31	15	9	0	17	6	9	45
rat_circ:chr3:33465220-33503687	*	0.656965	1.97617	1.58882	6.76459e-12	2.98995e-10	0.911429	0.754092	0.661345	0.300996	2.58009	2.83693	1.67902	0.808625	14	11	2	0	3	0	0	0
rat_circ:chr8:126382526-126399852	*	0.379679	0.954701	1.33027	2.67042e-05	0.000448894	0.836721	0.0977527	0.38358	0.200664	0.635298	1.64371	0.598608	0.941186	0	0	8	0	2	0	0	0
rat_circ:chr17:29730437-29737981	Cdyl	0.392537	0.965741	1.29881	4.75201e-05	0.000759715	0.806838	0.307223	0.330672	0.125415	1.12798	1.20539	0.919812	0.609783	17	2	3	0	3	2	7	6
rat_circ:chr2:189699199-189715089	Gatad2b	0.223	0.757246	1.76372	5.90496e-06	0.000116151	0.478126	0.0558587	0.132269	0.225747	0.816812	1.38802	0.744609	0.0795369	0	0	0	4	1	0	0	0
rat_circ:chr15:51936366-51944899	Ppp3cc	1.53937	0.655696	-1.23124	1.8031e-07	4.60833e-06	5.19963	0.377046	0.317445	0.263371	0.116687	0.0852296	0.233603	2.18726	348	27	24	21	9	7	16	165
rat_circ:chr1:177511238-177569872	Tead1	0.271892	0.955535	1.81328	3.15538e-07	7.74822e-06	0.149415	0.293258	0.343899	0.300996	0.777916	1.29062	0.905212	0.848393	0	3	0	0	0	2	0	0
rat_circ:chr14:39730079-39755962	Gabra2	0.646023	0.138813	-2.21844	1.57659e-07	4.11336e-06	1.73321	0.195505	0.304219	0.351161	0.401923	0.036527	0.116801	0	71	4	8	0	16	0	0	0
rat_circ:chr2:206534104-206536360	Magi3	0.394038	0.0518611	-2.92561	1.40526e-06	3.06205e-05	0	0.865809	0.396807	0.313537	0.207444	0	0	0	0	62	30	25	16	0	0	0
rat_circ:chr1:207212800-207228383	Dock1	0.250908	1.49056	2.57062	1.11022e-15	6.95185e-14	0.0448244	0.20947	0.423261	0.326079	1.81514	1.8994	1.66442	0.58327	2	0	0	0	1	0	0	0
rat_circ:chr14:60889134-60908808	*	0.946456	2.57638	1.44474	2.78666e-13	1.41479e-11	1.80792	0.614445	0.899429	0.464035	2.77457	3.92056	1.63522	1.97517	0	4	2	5	0	0	3	0
rat_circ:chr18:13870389-13923877	Nol4	0.311141	1.41054	2.18061	4.59854e-13	2.27325e-11	0.433302	0.265329	0.370353	0.175581	1.34839	2.10639	1.15341	1.03398	0	8	0	0	1	0	0	14
rat_circ:chr18:71141382-71149287	Dym	0.385368	0	#NAME?	3.29613e-09	1.09106e-07	1.10567	0.237399	0.198403	0	0	0	0	0	74	17	15	0	0	0	0	0
rat_circ:chr16:22891420-22980295	Csgalnact1	2.59152	6.96137	1.42557	0	0	4.3629	1.64783	2.48666	1.86868	6.48264	10.5076	7.18329	3.67195	0	0	2	0	0	0	0	0
rat_circ:chr6:78455885-78475427	*	0.516223	1.81817	1.81642	8.6553e-13	4.09031e-11	0.851663	0.0698233	0.76716	0.376244	1.78921	3.03174	1.57682	0.874905	0	0	0	0	0	0	4	10
rat_circ:chr17:56931036-56944178	*	0.441634	1.84342	2.06146	1.77636e-15	1.08517e-13	0.71719	0.0279293	0.833294	0.188122	2.06148	2.82475	1.53302	0.954442	0	0	2	0	4	0	0	0
rat_circ:chr9:92380210-92405119	Trip12	0.399681	0.0866915	-2.20489	5.47438e-05	0.000857167	1.31485	0.167576	0.0661345	0.0501659	0.0259305	0	0.0292004	0.291635	88	12	5	4	2	0	2	22
rat_circ:chr6:22033342-22038870	Birc6	0.312559	0.0109501	-4.83511	8.65549e-07	1.97083e-05	0.866604	0.251364	0.132269	0	0	0	0.0438006	0	58	18	10	0	0	0	3	0
rat_circ:chr3:63039411-63058267	Pde11a	0.396003	1.71067	2.11098	5.55112e-15	3.28434e-13	0.672365	0.279293	0.343899	0.288454	1.73735	2.41078	1.76662	0.92793	4	1	0	0	0	1	0	0
rat_circ:chr10:4624614-4629886	Txndc11	2.09971	0.752417	-1.48058	5.26035e-13	2.56664e-11	3.43653	3.61685	0.793614	0.551825	0.427854	0.608783	0.408805	1.56422	0	154	0	0	0	24	0	0
rat_circ:chr2:188485333-188486213	Clk2	0	0.305317	Inf	4.24517e-07	1.01911e-05	0	0	0	0	0.129653	0.0974052	0	0.994211	0	0	0	0	10	8	0	75
rat_circ:chr10:57549452-57563686	Rabep1	0.288493	0	#NAME?	2.94977e-07	7.26707e-06	0.986136	0	0.0925883	0.0752489	0	0	0	0	66	0	7	6	0	0	0	0
rat_circ:chr1:243233767-243276527	Kank1	2.03587	5.28086	1.37513	0	0	3.21241	1.21493	2.01049	1.70564	4.97866	8.62036	5.41667	2.10773	0	1	0	4	0	0	0	5
rat_circ:chrUn_KL568413v1:31295-65954	*	1.13352	2.28761	1.01303	4.61584e-07	1.10106e-05	1.98721	0.795986	0.872975	0.877904	2.54119	3.22655	1.89802	1.48469	2	0	0	2	0	1	0	0
rat_circ:chr4:64451679-64522246	Dgki	0.605122	1.4513	1.26205	1.01985e-06	2.2875e-05	1.27002	0.237399	0.436488	0.476576	1.50397	2.13074	1.40162	0.768856	0	0	2	0	0	0	0	0
rat_circ:chr14:46282982-46320676	*	1.68658	3.78378	1.16572	1.803e-13	9.40081e-12	3.24229	0.642375	1.49464	1.36702	4.69343	5.74691	3.76685	0.92793	0	1	0	6	0	0	0	3
rat_circ:chr17:76250434-76265943	Upf2	0.96952	0.362756	-1.41827	1.79104e-06	3.83416e-05	2.49522	0.656339	0.224857	0.501659	0.103722	0	0.379605	0.967698	167	47	17	40	8	0	26	73
rat_circ:chr15:469053-543048	Kcnma1	0.697106	1.65004	1.24305	4.33929e-07	1.03839e-05	1.00108	0.349117	0.648118	0.790113	1.64659	2.47166	1.32862	1.15328	3	0	0	0	0	0	8	10
rat_circ:chr15:3378736-3401762	Adk	0.515396	1.53588	1.57531	7.47391e-10	2.66156e-08	1.32979	0.237399	0.343899	0.150498	1.32246	2.67864	1.24102	0.901418	0	0	0	0	1	2	1	5
rat_circ:chr2:11729894-11747274	*	0.675602	2.42095	1.84133	0	0	0.627541	0.62841	0.806841	0.639616	2.42451	3.56747	2.08783	1.60399	11	1	3	5	0	0	0	35
rat_circ:chr9:116652531-116713319	*	1.61293	4.69274	1.54074	0	0	3.22735	0.558587	1.58723	1.07857	5.14721	7.98723	4.20485	1.43166	0	0	1	0	0	0	0	0
rat_circ:chr5:146383943-146396717	*	0.438577	1.52623	1.79907	2.34246e-11	9.67101e-10	0.911429	0.363081	0.304219	0.175581	1.87996	2.36208	1.37242	0.490477	0	3	1	0	0	0	1	9
rat_circ:chr1:64340905-64367139	Cacng8	1.55516	4.12842	1.40853	0	0	3.46642	0.516693	1.30946	0.92807	4.13592	5.44252	3.91285	3.0224	0	0	1	0	0	0	2	0
rat_circ:chr11:89053515-89098530	Spidr	0.99464	2.7416	1.46277	5.04041e-14	2.68608e-12	1.62862	0.404975	1.2301	0.714864	2.4634	4.46846	2.64263	1.3919	15	5	0	5	2	0	3	8
rat_circ:chr1:113419725-113468638	*	1.59533	4.63201	1.53778	0	0	2.61475	0.712198	1.82531	1.22907	5.36762	6.38004	4.10265	2.67774	0	0	0	0	3	0	0	0
rat_circ:chr11:73126466-73144093	Acap2	1.01145	0.432541	-1.22552	6.70666e-06	0.000129881	1.88262	0.879774	0.806841	0.476576	0.181514	0.231337	0.77381	0.543502	13	13	0	2	0	0	18	0
rat_circ:chr11:7279655-7300336	Gbe1	0.482532	1.59175	1.72192	2.30154e-11	9.55456e-10	1.09073	0.111717	0.489395	0.238288	2.10037	2.73952	1.03661	0.490477	0	0	0	0	2	0	0	0
rat_circ:chr6:132531898-132555729	Evl	1.02087	2.46898	1.27411	1.81164e-10	7.08991e-09	1.77803	0.404975	1.09783	0.802655	2.38561	3.90838	2.19003	1.3919	6	1	0	0	0	0	0	0
rat_circ:chr5:10105587-10125204	Sntg1	0.327569	0.901698	1.46085	1.73228e-05	0.000308444	0.627541	0.111717	0.370353	0.200664	0.881639	1.52196	0.686209	0.51699	0	1	1	0	0	0	0	0
rat_circ:chr13:105534039-105553143	*	0.791081	2.03171	1.3608	2.69716e-10	1.034e-08	1.8378	0.237399	0.687798	0.401327	1.89293	3.88403	1.76662	0.58327	9	0	0	2	0	0	0	0
rat_circ:chr20:14618775-14619985	Gnaz	0.982858	0.167902	-2.54936	8.38589e-13	3.98808e-11	2.0918	0.656339	0.568756	0.614533	0	0	0.671609	0	140	47	43	49	0	0	46	0
rat_circ:chr17:29311092-29354416	Fars2	0.834086	3.14714	1.91577	0	0	1.95733	0.363081	0.727479	0.288454	3.51359	4.95549	1.69362	2.42587	3	0	0	1	1	0	2	0
rat_circ:chr5:103106261-103201011	*	0.562668	1.28572	1.19222	1.2928e-05	0.000236353	1.2252	0.404975	0.357126	0.263371	0.661229	1.58283	0.81761	2.08121	0	17	3	0	2	0	7	63
rat_circ:chr5:106553499-106632351	*	1.36441	5.44202	1.99586	0	0	2.10674	0.782021	1.65336	0.915528	6.59932	8.66906	4.36546	2.13424	0	1	2	0	0	0	0	0
rat_circ:chr10:77840596-77845575	*	0.184957	0.804092	2.12017	1.87067e-07	4.73273e-06	0.149415	0.237399	0.277765	0.0752489	1.05019	1.08363	0.671609	0.41094	0	3	0	0	0	0	1	0
rat_circ:chr4:72929918-72986879	Tpk1	1.00605	2.7324	1.44146	9.76996e-15	5.47847e-13	2.68946	0.181541	0.714252	0.438952	2.85236	4.45629	1.60602	2.01493	9	1	0	0	0	0	0	0
rat_circ:chr3:136197550-136227985	*	1.01837	2.82491	1.47195	7.77156e-15	4.45767e-13	2.10674	0.265329	0.886202	0.815196	3.11167	4.83373	2.45283	0.901418	0	0	2	4	0	0	0	0
rat_circ:chr3:133099125-133122763	Tasp1	0.457467	1.08619	1.24753	6.47821e-05	0.00098537	0.493068	0.41894	0.529076	0.388786	1.34839	1.3515	0.876011	0.768856	1	0	0	7	0	0	0	15
rat_circ:chr3:112752502-112762808	Ttbk2	0.636353	0.227281	-1.48535	6.01872e-05	0.000922952	1.50909	0.265329	0.357126	0.413869	0.181514	0.109581	0.233603	0.384428	101	19	27	33	14	9	16	29
rat_circ:chr6:30213961-30219724	*	0.392725	0.0754239	-2.38043	5.47438e-05	0.000857167	1.15049	0.153611	0.0661345	0.200664	0.0907569	0	0.131402	0.0795369	77	11	5	16	7	0	9	6
rat_circ:chr13:63711557-63728061	Brinp3	0.597977	1.34968	1.17446	5.55111e-06	0.000109478	1.4792	0.195505	0.529076	0.188122	1.58176	2.00898	0.919812	0.888162	15	0	0	0	0	0	0	18
rat_circ:chr19:60089308-60118731	Pard3	0.79378	2.73345	1.78391	0	0	1.03096	0.502728	0.939109	0.702323	2.5023	4.66328	2.77404	0.994211	0	0	2	1	0	0	2	0
rat_circ:chr7:28987514-28992637	*	0.803221	0.0388958	-4.36811	6.06587e-15	3.56085e-13	2.15157	1.06131	0	0	0.155583	0	0	0	144	76	0	0	12	0	0	0
rat_circ:chr8:63730622-63756315	*	0.417804	1.31832	1.6578	1.43806e-08	4.44675e-07	0.582717	0.307223	0.55553	0.225747	1.19281	1.64371	1.27022	1.16654	24	3	6	1	4	3	5	8
rat_circ:chr2:185057191-185092954	*	1.06385	3.73381	1.81135	0	0	2.28604	0.293258	1.12429	0.551825	4.08406	6.53833	3.65005	0.662807	0	2	1	0	9	0	0	0
rat_circ:chr19:43254907-43263533	Ddx19a	0.379121	0	#NAME?	3.29613e-09	1.09106e-07	1.07578	0.20947	0.105815	0.125415	0	0	0	0	72	15	8	10	0	0	0	0
rat_circ:chr20:50725400-50764570	Hace1	0.639217	0.171417	-1.8988	4.67387e-06	9.39024e-05	1.85274	0.279293	0.21163	0.213205	0.194479	0.0243513	0.175202	0.291635	124	20	16	17	15	2	12	22
rat_circ:chr7:52745151-52841189	*	0.705107	2.11267	1.58315	4.14335e-13	2.0618e-11	1.61368	0.279293	0.714252	0.213205	2.26892	4.1519	1.31402	0.715832	13	3	5	0	1	0	2	0
rat_circ:chr1:278580846-278661960	*	1.43499	0.0842743	-4.0898	9.09368e-25	6.83299e-23	4.70656	1.03339	0	0	0.337097	0	0	0	315	74	0	0	26	0	0	0
rat_circ:chr7:82362311-82368737	Emc2	1.20211	0.565844	-1.0871	2.53373e-05	0.000432692	3.97443	0.377046	0.105815	0.351161	0	0.0730539	0.321204	1.86912	266	27	8	28	0	6	22	141
rat_circ:chr15:59209829-59215806	*	1.48905	0.575149	-1.37239	3.20108e-08	9.32283e-07	5.1548	0.251364	0.449714	0.100332	0.233375	0.0730539	0.350404	1.64376	345	18	34	8	18	6	24	124
rat_circ:chr5:58792581-58794404	*	0.523492	0.0604159	-3.11517	1.58562e-08	4.86301e-07	1.79297	0	0	0.300996	0.0518611	0	0.189802	0	120	0	0	24	4	0	13	0
rat_circ:chr20:25207441-25249036	*	1.36073	3.75604	1.46483	0	0	2.73429	0.698233	1.28301	0.727406	3.3969	5.41817	3.08064	3.12845	22	9	6	6	1	0	1	17
rat_circ:chr7:30721656-30735182	Anks1b	0.257795	0.831354	1.68924	5.352e-06	0.000105829	0.149415	0.279293	0.251311	0.351161	0.816812	1.05928	0.335804	1.11352	9	7	0	0	8	0	2	59
rat_circ:chr1:55221446-55238006	*	1.03993	3.65297	1.81259	0	0	1.70333	0.391011	1.3756	0.689781	4.29151	5.99042	3.54785	0.782112	2	0	0	0	1	7	3	0
rat_circ:chr3:113449509-113455033	*	0.63898	1.41419	1.14613	7.3123e-06	0.000141246	1.24014	0.642375	0.410034	0.263371	1.45211	1.13234	0.686209	2.38611	7	2	0	0	0	0	2	12
rat_circ:chr5:93160495-93244204	*	2.49584	8.5607	1.7782	0	0	3.82501	0.795986	3.04219	2.32017	9.12755	13.9411	7.7673	3.40683	0	0	6	5	0	1	2	0
rat_circ:chr4:132075419-132113888	Eif4e3	0.350888	0.0441427	-2.99076	4.12836e-06	8.36132e-05	0.687307	0.349117	0.0661345	0.300996	0.0259305	0.036527	0.0876011	0.0265123	46	25	5	24	2	3	6	2
rat_circ:chr11:89175425-89180448	Spidr	3.92629	0.687932	-2.51283	4.78543e-44	3.70698e-42	9.48782	3.01637	1.50787	1.6931	0.894604	0.64531	1.21182	0	635	216	114	135	69	53	83	0
rat_circ:chr17:50249626-50337400	Sugct	0.182251	0.00365005	-5.64187	5.58301e-05	0.000866751	0.418361	0.0139647	0.158723	0.137956	0	0	0.0146002	0	28	1	12	11	0	0	1	0
rat_circ:chr19:22373973-22382073	Itfg1	0.491908	1.37225	1.48009	4.84841e-07	1.15288e-05	0	0.907703	0.608437	0.451493	0	0.267864	0.700809	4.52034	0	65	46	36	0	22	48	341
rat_circ:chr4:133073964-133096725	Shq1	0.0793022	0.557524	2.8136	4.05579e-07	9.76769e-06	0.20918	0.041894	0.0661345	0	0.622333	0.608783	0.627808	0.371172	0	3	0	0	1	0	0	0
rat_circ:chr5:113906799-113921154	*	0.869778	1.74541	1.00485	1.82427e-05	0.000322531	1.10567	0.823915	0.859748	0.689781	1.30949	1.93593	1.56222	2.17401	0	2	1	0	0	0	1	0
rat_circ:chr20:6241665-6251636	*	0.259304	0.771926	1.57382	3.64555e-05	0.0005942	0.358595	0.111717	0.290992	0.275913	1.11501	0.949701	0.744609	0.278379	2	0	1	0	0	0	0	0
rat_circ:chr7:141810404-141819451	*	0.495691	1.58499	1.67696	3.46378e-10	1.29121e-08	0.478126	0.41894	0.621664	0.464035	1.46508	2.42295	1.72282	0.729088	0	1	0	0	0	0	0	5
rat_circ:chr2:86891098-86964272	*	1.4744	5.14072	1.80184	0	0	2.98829	0.754092	1.41528	0.739947	5.71769	7.81677	4.20485	2.82356	28	8	0	0	0	2	0	43
rat_circ:chr13:93855970-93860744	*	0.330897	0.882537	1.41527	3.52304e-05	0.000575481	0.508009	0.265329	0.21163	0.33862	0.95943	1.16886	0.540207	0.861649	0	0	2	0	0	0	0	0
rat_circ:chr1:166208849-166259335	Fchsd2	0.517341	1.39652	1.43265	8.48419e-08	2.30145e-06	0.956253	0.41894	0.568756	0.125415	1.73735	2.2525	1.21182	0.384428	19	2	4	2	2	10	3	13
rat_circ:chr4:125105926-125160844	*	0.832328	2.90102	1.80134	0	0	1.41944	0.41894	0.939109	0.551825	2.78753	4.6998	2.67183	1.44492	0	1	1	0	0	0	0	0
rat_circ:chr5:146924684-146925829	Phc2	1.30339	0.602525	-1.11318	4.79349e-06	9.60488e-05	2.71934	1.21493	0.727479	0.551825	0.570472	0.47485	0.569407	0.795369	1	1	0	4	2	0	0	0
rat_circ:chr5:51855516-51946217	*	0.606143	1.40273	1.21051	4.44155e-06	8.97145e-05	1.12061	0.307223	0.357126	0.639616	1.50397	2.2525	0.992813	0.861649	3	0	0	0	4	0	0	6
rat_circ:chr6:103783216-103876906	*	0.0959217	0.536135	2.48267	1.40999e-06	3.06205e-05	0.224122	0.041894	0.0925883	0.025083	0.751986	0.92535	0.467206	0	0	0	0	0	2	3	3	0
rat_circ:chr15:16089766-16170268	Fhit	0.174859	0.791604	2.17859	1.11156e-07	2.95133e-06	0.194239	0.083788	0.145496	0.275913	0.842743	1.20539	0.627808	0.490477	3	3	2	3	0	0	2	0
rat_circ:chr1:27476375-27562055	*	1.88111	6.26076	1.73476	0	0	3.64571	0.809951	2.10308	0.965694	6.78084	9.52136	6.10288	2.63797	0	0	7	0	1	6	4	30
rat_circ:chr11:14717822-14721315	Nrip1	0.252248	0.750204	1.57244	2.65662e-05	0.00044778	0.254005	0.335152	0.357126	0.0627074	0.726055	1.02275	0.496406	0.7556	0	0	0	2	0	5	0	0
rat_circ:chr14:1388886-1414488	*	0.614836	1.80389	1.55284	1.09107e-10	4.33771e-09	1.03096	0.279293	0.634891	0.514201	1.97072	2.64212	1.48922	1.11352	0	1	0	4	1	3	0	13
rat_circ:chr13:83601157-83620518	Dcaf6	0.394796	1.03172	1.38587	1.22209e-05	0.000225622	0.597658	0.181541	0.674572	0.125415	0.920534	1.3515	1.28482	0.570014	0	2	2	0	0	0	0	0
rat_circ:chr7:99852947-99891391	Nsmce2	1.47304	3.88937	1.40074	0	0	2.48028	0.809951	1.32269	1.27923	3.59138	5.41817	3.73765	2.8103	9	2	0	2	4	0	1	24
rat_circ:chr3:131386486-131475654	*	2.46047	8.20889	1.73825	0	0	5.40881	0.516693	2.48666	1.42973	9.04976	14.002	6.92049	2.86333	7	0	2	7	4	0	1	0
rat_circ:chr1:260774582-260791888	*	0.896446	1.82879	1.0286	6.40081e-06	0.000124924	1.41944	0.698233	0.740706	0.727406	1.9059	2.17944	1.53302	1.69679	0	0	8	0	0	1	0	23
rat_circ:chr11:53158975-53178615	Bbx	0.197974	0	#NAME?	5.58301e-05	0.000866751	0.791897	0	0	0	0	0	0	0	53	0	0	0	0	0	0	0
rat_circ:chr10:4048175-4069345	Snx29	1.51662	3.72279	1.29553	5.32907e-15	3.17799e-13	1.61368	1.36854	1.9179	1.16636	3.66917	5.83214	4.11725	1.27259	10	0	0	0	0	0	0	1
rat_circ:chr14:106492370-106500203	Wdpcp	1.47799	0.64828	-1.18895	2.28142e-07	5.73331e-06	3.83995	0.83788	0.581983	0.652157	0.311167	0	0.452606	1.82935	257	60	44	52	24	0	31	138
rat_circ:chr14:43335040-43375507	*	1.51682	3.53017	1.21869	1.8141e-13	9.40081e-12	2.19639	1.20096	1.66659	1.00332	4.0322	5.56427	3.06604	1.45818	0	2	0	0	4	0	2	0
rat_circ:chr1:105841676-105900500	Nell1	3.20717	6.64578	1.05114	0	0	5.85705	0.782021	2.79087	3.39874	8.0644	9.13174	5.48967	3.89731	20	0	6	0	0	0	0	0
rat_circ:chr17:37791957-37819449	*	0.364198	1.01103	1.47303	3.49395e-06	7.13412e-05	0.582717	0.293258	0.317445	0.263371	0.803847	1.88723	0.730009	0.623039	1	7	0	0	0	6	4	6
rat_circ:chr7:122264174-122340963	*	3.64783	10.6438	1.54491	0	0	5.19963	2.84879	3.55803	2.98487	11.4224	17.1311	10.0449	3.97684	10	0	0	0	0	0	0	0
rat_circ:chr1:18835186-18852853	*	0.899515	2.20053	1.29063	2.77389e-09	9.51734e-08	0.806838	1.06131	0.952336	0.777572	2.34671	3.2022	2.21923	1.03398	0	0	2	0	1	0	0	16
rat_circ:chr5:100854656-100901249	*	0.55494	2.06197	1.89362	6.21725e-15	3.62143e-13	0.627541	0.125682	0.952336	0.514201	1.95776	3.09262	2.19003	1.00747	0	2	0	0	0	0	7	8
rat_circ:chr1:259479327-259488326	*	0.375278	0	#NAME?	3.29613e-09	1.09106e-07	1.2252	0	0	0.275913	0	0	0	0	82	0	0	22	0	0	0	0
rat_circ:chr6:57016029-57048318	Agmo	0.595587	0.10738	-2.47159	1.66335e-07	4.32472e-06	1.91251	0.195505	0.21163	0.0627074	0.0259305	0.0243513	0.0876011	0.291635	128	14	16	5	2	2	6	22
rat_circ:chr8:108991414-109052504	Stag1	1.24943	3.46264	1.4706	0	0	1.85274	0.83788	1.44173	0.865362	3.47469	5.68603	2.99304	1.69679	0	7	8	0	0	0	7	0
rat_circ:chr5:5479754-5553126	*	4.52377	9.60009	1.08552	0	0	7.97873	4.00786	3.16123	2.94725	9.2572	13.4297	9.12512	6.5883	0	2	1	0	0	0	0	0
rat_circ:chr12:15781902-15806988	*	0.659128	2.45662	1.89804	0	0	0.836721	0.377046	0.833294	0.58945	2.56712	3.48224	2.43823	1.33887	8	1	0	2	2	1	0	10
rat_circ:chr18:1655301-1680976	*	0.676689	1.51347	1.16129	1.53184e-06	3.29807e-05	1.38955	0.41894	0.634891	0.263371	1.42618	2.88563	1.21182	0.530246	14	4	4	0	0	0	0	12
rat_circ:chr5:28049976-28063547	Slc26a7	0.43996	1.28495	1.54627	4.28925e-08	1.21163e-06	1.10567	0.0977527	0.330672	0.225747	1.89293	1.99681	1.05121	0.198842	11	1	0	0	0	0	4	0
rat_circ:chr4:147295666-147310787	Pparg	0.425951	1.42762	1.74485	2.74309e-10	1.04627e-08	0.956253	0.125682	0.38358	0.238288	1.06315	2.66647	1.35782	0.623039	5	1	0	0	0	0	0	10
rat_circ:chr16:7577726-7586144	Mettl6	0.885794	0.298939	-1.56712	8.8592e-07	2.00506e-05	2.18145	0.558587	0.251311	0.551825	0.129653	0.0730539	0.131402	0.861649	146	40	19	44	10	6	9	65
rat_circ:chr5:21830878-21867924	*	1.96431	5.03395	1.35767	0	0	3.76525	1.06131	1.85177	1.1789	6.27519	7.69501	4.33626	1.82935	0	2	0	0	0	0	2	10
rat_circ:chr6:38730920-38762910	*	0.973738	2.28459	1.23033	4.12785e-09	1.35444e-07	1.41944	0.684269	0.925883	0.865362	1.91886	3.04391	2.01483	2.16075	0	0	0	0	0	0	0	0
rat_circ:chr10:93841361-93853608	Tanc2	0.424839	1.44735	1.76843	1.82688e-10	7.11254e-09	0.836721	0.167576	0.343899	0.351161	1.42618	2.2525	1.32862	0.782112	0	0	4	0	1	2	0	0
rat_circ:chr1:150343285-150365730	Folh1	0.580979	1.45888	1.3283	1.40643e-06	3.06205e-05	0	1.75955	0	0.564367	0.894604	0.36527	0.744609	3.83103	0	126	0	45	69	30	51	289
rat_circ:chr9:122000894-122080268	*	3.40898	7.42321	1.1227	0	0	5.66281	3.0443	2.42052	2.5083	8.09033	8.92475	9.12512	3.55265	0	0	0	0	2	0	2	0
rat_circ:chr19:12796717-12894601	Large	1.78656	3.83175	1.10082	1.30962e-12	6.07437e-11	2.73429	1.187	1.97081	1.25415	4.44709	6.16088	3.02224	1.69679	4	4	0	5	2	3	0	0
rat_circ:chr7:64125692-64131186	Srgap1	1.17415	0.57804	-1.02238	6.1774e-05	0.000943434	3.07794	0.83788	0.304219	0.476576	0.311167	0.146108	0.277404	1.57748	206	60	23	38	24	12	19	119
rat_circ:chr16:2158111-2179241	Slmap	0.85912	0.269489	-1.67263	5.15887e-07	1.22283e-05	2.07686	0.600481	0.370353	0.388786	0.116687	0.182635	0.394205	0.384428	139	43	28	31	9	15	27	29
rat_circ:chr18:63784568-63844188	Ldlrad4	2.84432	7.11899	1.32359	0	0	4.7215	2.03884	2.93637	1.68056	7.53282	10.8485	7.41689	2.67774	0	7	0	0	0	0	5	0
rat_circ:chr14:114261347-114276456	*	0.287623	0	#NAME?	6.23857e-07	1.46033e-05	1.15049	0	0	0	0	0	0	0	77	0	0	0	0	0	0	0
rat_circ:chr7:95542536-95553573	Sntb1	0.607514	1.61991	1.41492	2.35617e-08	7.05348e-07	0.92637	0.530657	0.38358	0.58945	1.75031	2.20379	1.22642	1.2991	1	3	0	0	0	1	1	0
rat_circ:chr3:92916797-92947950	Pdhx	0.787905	2.18994	1.4748	1.15616e-11	4.93603e-10	1.61368	0.363081	0.648118	0.526742	2.1652	2.62994	1.88342	2.08121	0	0	2	0	0	0	0	3
rat_circ:chr6:29142111-29146505	*	0.301869	0.934989	1.63103	3.13073e-06	6.48053e-05	0.493068	0.279293	0.410034	0.025083	0.557507	1.04711	0.876011	1.25933	0	0	3	0	0	0	4	26
rat_circ:chr2:207119352-207127766	Slc16a1	0.351064	0.0547507	-2.68078	3.11737e-05	0.000517084	0.971194	0	0.370353	0.0627074	0	0	0.219003	0	65	0	28	5	0	0	15	0
rat_circ:chr19:32335849-32376627	LOC498933	0.979023	2.26253	1.20852	4.60387e-09	1.4847e-07	1.86768	0.62841	0.780387	0.639616	1.94479	2.3499	1.40162	3.3538	10	7	8	4	2	2	6	37
rat_circ:chr15:3233141-3251292	Adk	0.325646	1.11692	1.77815	1.73608e-08	5.28134e-07	0.657424	0.125682	0.343899	0.175581	1.15391	1.77765	0.846811	0.689319	0	0	0	0	0	0	0	3
rat_circ:chr1:233469672-233478162	Gnaq	0.33274	0.884462	1.41041	4.9987e-05	0.00079241	0.224122	0.391011	0.502622	0.213205	1.24467	0.92535	0.890611	0.477221	0	3	2	0	6	0	0	0
rat_circ:chr2:17927710-17989217	*	1.6368	5.38366	1.71771	0	0	3.40665	0.754092	1.52109	0.865362	5.06942	8.38902	4.64286	3.43334	11	1	0	0	0	0	0	0
rat_circ:chr9:51371595-51404424	Gulp1	0.699346	1.73651	1.31211	3.70803e-08	1.06344e-06	1.16543	0.377046	0.740706	0.514201	1.5688	2.42295	1.70822	1.24608	34	0	0	0	3	2	0	20
rat_circ:chr1:119712773-119809666	*	1.08864	3.92857	1.85147	0	0	1.77803	0.321187	1.65336	0.601991	4.82308	6.9036	3.28504	0.702576	0	0	0	0	1	3	1	0
rat_circ:chr10:94758719-94760369	*	0.708886	0.188218	-1.91315	8.75765e-07	1.98807e-05	1.94239	0.446869	0.38358	0.0627074	0.168549	0.0487026	0.0584007	0.477221	130	32	29	5	13	4	4	36
rat_circ:chr5:100573267-100640984	Nfib	3.23974	7.16314	1.14471	0	0	4.70656	2.84879	2.87024	2.53338	7.74027	10.1423	6.83289	3.93707	4	0	0	0	1	0	0	0
rat_circ:chr7:68214381-68283030	*	1.82819	5.83395	1.67406	0	0	3.25724	0.530657	2.43375	1.09111	6.65118	10.0449	5.02246	1.61725	7	0	0	0	0	0	0	0
rat_circ:chr18:2005294-2047808	Mib1	0.283711	0.0331855	-3.0958	4.36106e-05	0.000704709	0.956253	0.125682	0.0529076	0	0.0518611	0	0.0146002	0.0662807	64	9	4	0	4	0	1	5
rat_circ:chr2:44554761-44564131	Slc38a9	0.269582	0.849816	1.65643	1.10125e-05	0.000207388	0	0.391011	0.436488	0.25083	0	0.0852296	0	3.31404	0	28	33	20	0	7	0	250
rat_circ:chr3:40399753-40415876	Galnt13	0.529382	1.60444	1.59969	3.32149e-10	1.25416e-08	1.37461	0.223435	0.343899	0.175581	1.36135	2.19162	1.16801	1.69679	0	1	1	0	0	0	0	14
rat_circ:chr18:14471211-14553003	*	0.223399	0	#NAME?	1.24817e-05	0.00022931	0.762014	0	0.119042	0.0125415	0	0	0	0	51	0	9	1	0	0	0	0
rat_circ:chr20:14618775-14626110	Gnaz	0.53522	1.23333	1.20435	1.9722e-05	0.00034463	0.881546	0.321187	0.436488	0.501659	1.2706	2.04551	1.00741	0.609783	0	2	2	4	5	2	2	0
rat_circ:chr13:83256698-83257043	*	0	0.504647	Inf	1.03105e-10	4.12092e-09	0	0	0	0	0.0907569	0	1.35782	0.570014	0	0	0	0	7	0	93	43
rat_circ:chr2:84361142-84373051	Ankrd33b	0.281536	1.15509	2.03661	3.41317e-10	1.28233e-08	0.343653	0.195505	0.436488	0.150498	1.41321	1.87505	0.934412	0.397684	7	0	0	0	2	0	1	2
rat_circ:chr6:114770788-114783602	*	0.644144	1.89369	1.55574	4.62452e-11	1.88851e-09	1.24014	0.321187	0.714252	0.300996	2.03555	2.38643	1.41622	1.73655	22	0	5	1	0	0	0	33
rat_circ:chr2:242935207-242959105	*	0.916359	2.98532	1.7039	0	0	2.0171	0.251364	0.820067	0.576908	2.87829	4.59022	2.21923	2.25354	0	0	2	0	0	1	0	0
rat_circ:chr9:15732312-15789416	*	2.03023	6.40904	1.65846	0	0	3.66066	1.59197	1.86499	1.00332	5.63989	11.0068	5.63567	3.3538	0	1	0	0	0	0	0	0
rat_circ:chr1:215905137-215969554	*	0.350829	0.0129653	-4.75804	1.0252e-07	2.74142e-06	0	1.34061	0	0.0627074	0.0518611	0	0	0	0	0	0	5	4	0	0	0
rat_circ:chr2:56061126-56069928	*	0.35006	0	#NAME?	1.47434e-08	4.54026e-07	1.29991	0	0	0.100332	0	0	0	0	87	0	0	8	0	0	0	0
rat_circ:chr6:54267055-54273610	*	0.321708	0.845802	1.39457	5.47564e-05	0.000857167	0.493068	0.223435	0.357126	0.213205	0.49268	1.48543	1.00741	0.397684	0	0	0	0	0	2	2	0
rat_circ:chr4:129756394-129778825	*	0.173759	0.772875	2.15315	1.75093e-07	4.49026e-06	0.149415	0.153611	0.304219	0.0877904	0.726055	1.31497	0.467206	0.58327	0	0	0	2	3	0	0	4
rat_circ:chr4:161652798-161658514	*	0.771778	1.56525	1.02013	5.71438e-05	0.000883495	0.941311	0.865809	0.740706	0.539284	0.920534	1.01058	1.38702	2.94286	36	21	0	23	0	0	9	135
rat_circ:chr18:80547773-80614646	*	2.14822	7.77509	1.85571	0	0	3.81007	0.851845	2.52634	1.40465	8.33667	13.2715	5.91308	3.57916	2	0	0	2	0	0	2	0
rat_circ:chr9:73334909-73399557	Map2	1.25814	3.13963	1.3193	3.61933e-14	1.95652e-12	3.19747	0.544622	0.701025	0.58945	3.17649	4.45629	2.96384	1.96191	0	3	0	0	0	5	2	0
rat_circ:chr14:84410823-84411319	Sf3a1	1.1387	0.516395	-1.14084	7.52357e-06	0.000144954	2.40557	1.04735	0.449714	0.652157	0.440819	0.267864	0.627808	0.729088	0	2	0	0	1	0	1	0
rat_circ:chr15:106417736-106434369	Farp1	0.549082	2.0368	1.89121	4.21885e-15	2.53603e-13	0.71719	0.544622	0.608437	0.326079	1.64659	3.17785	1.67902	1.64376	1	4	0	0	0	0	0	0
rat_circ:chr10:69695753-69730158	*	1.87369	5.16661	1.46333	0	0	3.70548	0.740127	2.20889	0.840279	6.44374	8.91258	3.97125	1.33887	6	1	4	5	1	0	0	0
rat_circ:chr2:26590643-26650618	Sv2c	1.2961	0.597395	-1.11742	2.96183e-06	6.21654e-05	2.56993	1.35457	0.59521	0.664699	0.388958	0.182635	0.452606	1.36538	172	97	45	53	30	15	31	103
rat_circ:chr8:75589304-75604880	*	0.905723	2.02732	1.16243	2.48709e-08	7.38656e-07	2.39063	0.684269	0.410034	0.137956	1.64659	2.87345	1.69362	1.89563	8	0	0	0	1	0	0	0
rat_circ:chr14:85057352-85061960	Nf2	2.03318	0.43387	-2.2284	6.13051e-21	4.4723e-19	4.79621	1.49422	0.701025	1.14127	0.596403	0.36527	0.77381	0	321	107	53	91	46	30	53	0
rat_circ:chr8:64205386-64227111	Arih1	0.497457	1.32072	1.40868	2.02088e-07	5.0956e-06	1.03096	0.279293	0.529076	0.150498	1.01129	2.44731	1.24102	0.58327	0	0	2	0	0	2	0	0
rat_circ:chr2:151130276-151212990	*	0.613771	1.28318	1.06395	6.46731e-05	0.00098537	1.06084	0.293258	0.674572	0.42641	1.19281	2.10639	1.19722	0.636295	20	9	5	17	0	0	2	25
rat_circ:chr2:26294877-26309294	*	0.823643	2.14091	1.37814	2.66168e-10	1.02563e-08	1.29991	0.404975	1.15074	0.438952	2.43747	3.27525	1.73742	1.11352	26	0	0	2	1	0	0	0
rat_circ:chr5:49097739-49187150	*	1.84269	7.35909	1.99771	0	0	3.73536	0.586516	1.7195	1.3294	9.24424	11.1529	6.17588	2.86333	0	0	0	0	1	0	0	0
rat_circ:chr3:91713775-91769029	*	2.3947	6.05411	1.33807	0	0	3.76525	1.8573	2.28825	1.66802	6.4956	8.93693	5.56267	3.22124	1	0	0	2	0	2	0	8
rat_circ:chrX:52581092-52679268	*	0.83494	2.43143	1.54206	7.9714e-14	4.21811e-12	1.76309	0.237399	0.674572	0.664699	2.25596	3.77445	1.69362	2.00168	13	0	3	0	2	0	1	4
rat_circ:chr2:39818337-39845931	*	0.7691	3.10883	2.01513	0	0	1.24014	0.251364	1.05815	0.526742	3.28021	5.32076	2.62803	1.20631	10	2	0	4	0	0	3	1
rat_circ:chr17:55694864-55702126	*	0.403627	0.995254	1.30204	3.07497e-05	0.000512313	0.747073	0.167576	0.436488	0.263371	0.972395	1.76547	0.832211	0.41094	0	0	0	0	0	4	4	0
rat_circ:chrX:70082102-70131418	Eda	0.75618	2.52681	1.74051	2.22045e-16	1.41393e-14	1.38955	0.265329	0.780387	0.58945	2.34671	4.18842	2.80324	0.768856	0	0	0	0	0	0	0	6
rat_circ:chr10:72203091-72212356	Myo19	0.880383	0.20547	-2.0992	1.80475e-08	5.46811e-07	2.79405	0	0.727479	0	0	0	0	0.821881	187	0	55	0	0	0	0	62
rat_circ:chr6:12442152-12468485	Gtf2a1l	0.158363	1.09068	2.78391	4.88942e-13	2.40125e-11	0.134473	0.125682	0.185177	0.188122	1.16687	1.32715	0.715409	1.15328	0	0	1	0	0	0	1	8
rat_circ:chr10:21189518-21216881	Tenm2	1.7435	4.14354	1.24888	4.44089e-16	2.80411e-14	2.36075	1.22889	2.14276	1.24161	4.51191	5.88084	3.21204	2.96938	2	13	3	6	2	0	5	14
rat_circ:chr18:79813606-79815529	Zfp516	0.608119	0.113151	-2.4261	5.16937e-08	1.44396e-06	1.2252	0.893739	0	0.313537	0	0	0.452606	0	82	64	0	25	0	0	31	0
rat_circ:chrX:159765411-159801803	Arhgef6	0.560013	0.161391	-1.7949	4.06596e-05	0.000661291	1.79297	0.265329	0.119042	0.0627074	0.103722	0.109581	0.0876011	0.34466	69	5	3	0	2	0	4	12
rat_circ:chr8:63126118-63142557	Tbc1d21	0.809774	2.1033	1.37706	3.18568e-10	1.20895e-08	1.38955	0.321187	1.17719	0.351161	1.95776	2.88563	2.05863	1.5112	1	0	0	0	0	4	0	2
rat_circ:chr8:129801411-129850048	*	0.559087	1.86174	1.73551	2.71139e-12	1.22731e-10	0.762014	0.251364	0.608437	0.614533	1.50397	3.12914	1.76662	1.04724	0	0	1	1	0	0	0	10
rat_circ:chr2:211801542-211825077	Fam102b	0.893761	2.47912	1.47187	5.35127e-13	2.59416e-11	1.4792	0.446869	1.08461	0.564367	2.35968	3.45789	2.19003	1.90888	0	2	0	0	0	0	0	0
rat_circ:chr3:13554034-13602354	Mapkap1	0.197117	0	#NAME?	5.58301e-05	0.000866751	0.762014	0	0.0264538	0	0	0	0	0	51	0	2	0	0	0	0	0
rat_circ:chr4:5722369-5734607	*	0.907523	2.42605	1.4186	7.41585e-12	3.25667e-10	0.881546	1.28475	0.899429	0.564367	2.25596	3.42136	1.83962	2.18726	0	27	12	0	20	7	12	68
rat_circ:chr3:55157605-55224851	*	1.5002	6.04726	2.01112	0	0	2.16651	0.879774	2.07662	0.877904	6.24926	9.63094	5.15387	3.15496	0	0	2	1	5	0	0	14
rat_circ:chr1:14032442-14065527	*	2.36947	5.17767	1.12774	2.22045e-16	1.41393e-14	2.77911	2.31813	2.24857	2.13205	5.19907	6.81837	5.15387	3.53939	0	4	0	1	1	0	1	0
rat_circ:chr8:69971772-70017091	*	1.61359	5.30361	1.7167	0	0	3.16759	1.00546	1.4285	0.852821	5.44541	7.97505	4.74506	3.04891	0	6	0	0	0	0	0	9
rat_circ:chr1:65115127-65166133	*	0.430924	1.18663	1.46136	5.64119e-07	1.32877e-05	0.747073	0.391011	0.410034	0.175581	1.28356	2.11856	1.21182	0.132561	3	0	0	0	2	0	1	0
rat_circ:chr14:60908701-60929147	*	1.0202	2.53765	1.31464	5.03675e-11	2.03474e-09	1.55391	0.935633	0.939109	0.652157	2.35968	3.67705	2.49663	1.61725	0	2	0	0	0	0	0	0
rat_circ:chr4:89131241-89138920	Herc3	0.531877	0.0791417	-2.74858	8.27884e-08	2.25388e-06	0.941311	0.809951	0	0.376244	0	0.316567	0	0	63	58	0	30	0	26	0	0
rat_circ:chr12:39429-108383	*	2.89483	8.33531	1.52576	0	0	5.22951	1.52215	3.37286	1.45481	9.49058	12.9184	7.30009	3.63218	1	0	0	0	2	0	3	0
rat_circ:chr10:51724607-51734014	Myocd	0.15823	0.7394	2.22433	2.54628e-07	6.37757e-06	0.0747073	0.167576	0.277765	0.112873	0.687159	1.26627	0.540207	0.463965	0	1	0	0	0	0	0	16
rat_circ:chr6:14421455-14490352	Nrxn1	1.1461	3.13551	1.45197	2.22045e-16	1.41393e-14	2.55499	0.363081	1.17719	0.489118	3.6951	5.18683	2.17543	1.48469	11	2	0	0	0	0	0	0
rat_circ:chr19:30458577-30494227	*	1.35556	3.98852	1.55696	0	0	2.68946	0.391011	1.62691	0.714864	5.40652	6.23393	3.22664	1.087	1	2	0	0	0	0	0	8
rat_circ:chr11:24479964-24498116	App	1.5404	0.348961	-2.14217	4.11679e-15	2.49464e-13	4.03419	1.06131	0.727479	0.33862	0.414889	0.426148	0.554807	0	270	76	55	27	32	35	38	0
rat_circ:chr6:28862028-28912604	Ncoa1	0.663434	1.96812	1.5688	1.35378e-11	5.71479e-10	0.971194	0.307223	0.886202	0.489118	2.41154	2.89781	1.63522	0.92793	1	1	2	0	2	0	0	8
rat_circ:chr4:127707965-127709016	Suclg2	0.0778991	0.475983	2.61123	8.45848e-06	0.000162135	0	0.139647	0.17195	0	0	0.0730539	0.160602	1.67027	0	10	13	0	0	6	11	126
rat_circ:chr18:15167501-15177828	Mapre2	0.163508	0.825899	2.3366	9.67111e-09	3.04064e-07	0.31377	0.181541	0.158723	0	1.14094	1.36367	0.75921	0.0397684	0	0	0	0	2	9	6	0
rat_circ:chr17:83502435-83539887	Plxdc2	0.340235	0.0279742	-3.60436	3.02539e-06	6.33226e-05	1.16543	0.195505	0	0	0.0388958	0	0.0730009	0	78	14	0	0	3	0	5	0
rat_circ:chr2:238543065-238577394	Ppa2	1.94775	0.937788	-1.05447	4.6311e-08	1.3033e-06	4.31808	1.78748	0.820067	0.865362	0.609368	0.47485	0.890611	1.77632	289	128	62	69	47	39	61	134
rat_circ:chr4:152214416-152233430	Erc1	1.03944	2.66262	1.35704	2.61391e-12	1.19036e-10	1.8378	0.670304	1.09783	0.551825	2.26892	3.06826	2.27763	3.03566	8	2	0	0	0	0	0	0
rat_circ:chr2:3165816-3262689	*	0.269463	1.68813	2.64727	2.22045e-16	1.41393e-14	0.194239	0.223435	0.396807	0.263371	1.19281	2.31337	0.992813	2.25354	1	4	0	0	3	1	2	33
rat_circ:chr17:31092766-31111405	*	0.397314	2.01743	2.34417	2.22045e-16	1.41393e-14	0.657424	0.0698233	0.661345	0.200664	2.15224	3.26307	1.47462	1.1798	3	0	0	0	0	0	0	5
rat_circ:chr10:81725291-81755839	Spag9	0.375386	1.14481	1.60867	3.33604e-07	8.10308e-06	0.478126	0.167576	0.542303	0.313537	1.28356	1.74112	0.75921	0.795369	7	2	0	0	0	0	0	3
rat_circ:chr1:127881908-127887913	*	4.24695	0.216118	-4.29654	4.49333e-76	3.51696e-74	6.85813	3.68667	3.08187	3.36112	0	0.864471	0	0	459	264	233	268	0	71	0	0
rat_circ:chr13:42464681-42484505	*	0.461624	2.42877	2.39544	2.22045e-16	1.41393e-14	0.31377	0.251364	0.76716	0.514201	2.59305	3.84751	2.30683	0.967698	0	1	0	2	0	0	2	5
rat_circ:chr10:51399085-51420055	*	0.265527	1.29644	2.28763	7.99805e-13	3.82785e-11	0.478126	0.167576	0.290992	0.125415	1.36135	1.97246	1.10961	0.742344	0	1	0	0	0	0	0	0
rat_circ:chr7:35928110-35967540	*	1.1861	4.07965	1.78222	0	0	2.12169	0.404975	1.65336	0.564367	4.65453	6.80619	3.81065	1.04724	0	0	2	0	3	2	0	0
rat_circ:chr6:132383344-132407525	Eml1	0.965514	0.430977	-1.16369	1.4675e-05	0.0002638	1.29991	1.27078	0.476168	0.815196	0.661229	0.340918	0.496406	0.225354	0	2	5	13	2	0	0	0
rat_circ:chr8:130762665-130768360	Snrk	0.921668	3.48355	1.91824	0	0	0	3.68667	0	0	0	0.706188	1.85422	11.3738	0	264	0	0	0	58	127	858
rat_circ:chr9:116601873-116652622	*	0.977424	2.99517	1.61558	0	0	2.04698	0.307223	1.21687	0.33862	3.53952	4.54152	2.90544	0.994211	0	4	1	0	0	0	0	0
rat_circ:chr9:67242046-67269326	Abi2	0.395128	1.32722	1.74801	1.42409e-09	4.97702e-08	0.747073	0.167576	0.264538	0.401327	1.33542	2.19162	1.21182	0.570014	0	0	0	0	0	1	0	12
rat_circ:chr11:71967690-71981265	Pak2	0.417676	1.4046	1.7497	6.15048e-10	2.22186e-08	0.254005	0.670304	0.608437	0.137956	1.37432	2.27685	1.06581	0.901418	0	3	2	0	3	0	5	0
rat_circ:chr1:25216049-25284394	Clvs2	1.33807	5.16883	1.94968	0	0	2.34581	0.586516	1.44173	0.978236	5.79548	8.4499	4.75966	1.67027	0	0	0	0	1	0	0	0
rat_circ:chr7:122834692-122835329	*	0.823128	0.28093	-1.55091	2.70551e-06	5.72653e-05	1.6585	0.614445	0.55553	0.464035	0.285236	0.146108	0.321204	0.371172	111	44	42	37	22	12	22	28
rat_circ:chr3:60029646-60032771	Scrn3	0.191064	0	#NAME?	5.58301e-05	0.000866751	0.582717	0.181541	0	0	0	0	0	0	39	13	0	0	0	0	0	0
rat_circ:chr4:82583161-82616206	Hibadh	1.29881	3.56669	1.4574	0	0	1.38955	1.21493	1.34914	1.24161	4.17482	4.68763	2.97844	2.42587	8	0	4	0	2	0	0	0
rat_circ:chr8:23508992-23524947	*	0.274653	0.0299893	-3.19509	2.24973e-05	0.000387717	0.552834	0.195505	0.224857	0.125415	0.0907569	0	0.0292004	0	37	14	17	10	7	0	2	0
rat_circ:chr17:29700113-29731094	Cdyl	1.60964	4.29543	1.41606	0	0	2.51016	0.809951	1.85177	1.26669	4.49895	6.56268	3.98585	2.13424	3	0	1	0	0	0	0	7
rat_circ:chr13:98305646-98315929	Cdc42bpa	0.172235	0.634856	1.88205	1.3937e-05	0.000252783	0.298829	0.041894	0.185177	0.163039	0.518611	1.09581	0.832211	0.092793	0	1	2	0	0	0	0	0
rat_circ:chr5:164356144-164394060	*	0.760263	2.657	1.80523	0	0	1.16543	0.349117	0.899429	0.627074	2.42451	4.43194	2.23383	1.53771	0	0	4	6	0	4	0	15
rat_circ:chr16:23448552-23492639	*	1.3312	5.293	1.99136	0	0	2.43546	0.544622	1.44173	0.902987	5.39355	7.91417	4.78886	3.07543	0	1	0	3	1	0	0	16
rat_circ:chr7:49531744-49574468	Lin7a	1.10423	3.40535	1.62477	0	0	2.55499	0.223435	1.12429	0.514201	3.92848	5.6008	3.12444	0.967698	0	0	0	3	0	2	4	0
rat_circ:chr11:59110328-59200801	Lsamp	1.85339	7.63522	2.0425	0	0	3.21241	0.698233	2.01049	1.49244	9.2572	12.5044	6.08828	2.691	0	2	1	0	2	0	0	0
rat_circ:chr6:124651885-124727824	Rps6ka5	1.79389	3.82905	1.09389	2.30238e-12	1.05488e-10	2.97335	1.56404	1.29624	1.34194	3.28021	5.95389	3.28504	2.79705	3	5	3	4	0	2	7	18
rat_circ:chr8:468095-509712	Gucy1a2	0.917088	2.76177	1.59046	0	0	2.30098	0.181541	0.859748	0.326079	3.17649	4.31018	1.95642	1.60399	0	3	1	0	0	0	0	9
rat_circ:chr2:238162944-238246933	Gstcd	0.349916	1.082	1.62863	1.82167e-07	4.62433e-06	0.522951	0.265329	0.423261	0.188122	1.12798	1.74112	0.584007	0.874905	8	4	0	0	0	0	0	0
rat_circ:chr3:101926186-101954565	*	0.395403	0.0751946	-2.39462	5.47438e-05	0.000857167	1.4045	0.0977527	0.0793614	0	0.0259305	0.0852296	0.0438006	0.145818	94	7	6	0	2	7	3	11
rat_circ:chr19:25886356-25886887	Nfix	16.2364	4.6858	-1.79286	3.39147e-116	2.71101e-114	38.5191	16.7576	9.66886	0	6.06775	3.43353	9.24192	0	2578	1200	731	0	468	282	633	0
rat_circ:chr19:11832264-11881114	*	0.781775	2.2204	1.50599	5.2669e-12	2.35568e-10	1.35967	0.20947	0.780387	0.777572	2.10037	3.6527	2.16083	0.967698	3	0	0	0	1	2	0	0
rat_circ:chr7:103024404-103123226	*	2.13399	8.70889	2.02894	0	0	3.82501	0.83788	2.61893	1.25415	7.88289	15.0126	7.5921	4.34802	0	9	0	0	2	2	2	12
rat_circ:chr8:13085939-13095295	*	0.207728	0.799366	1.94416	7.24296e-07	1.67974e-05	0.164356	0.293258	0.185177	0.188122	0.803847	1.04711	0.80301	0.543502	5	0	1	0	1	0	0	0
rat_circ:chr15:13454469-13468631	Ptprg	0.7414	2.13875	1.52844	6.47216e-12	2.87762e-10	0.806838	0.558587	1.11106	0.489118	1.867	3.77445	1.98563	0.92793	0	12	6	8	1	1	6	0
rat_circ:chr2:212852209-212926650	Ntng1	1.84589	5.60764	1.60308	0	0	3.7503	0.265329	1.82531	1.5426	6.5345	9.2535	5.19767	1.44492	0	0	0	0	0	0	1	8
rat_circ:chr10:6991635-6992636	Usp7	0.360562	0.0687048	-2.39176	3.19405e-05	0.000527475	0.134473	0.572551	0.634891	0.100332	0.0259305	0.0487026	0.0146002	0.185586	0	36	44	0	0	0	0	0
rat_circ:chr3:94396940-94398038	Hipk3	8.2784	0.689859	-3.58498	3.20326e-128	2.5881e-126	24.5189	5.69758	0	2.89708	0	0	2.75944	0	1641	408	0	231	0	0	189	0
rat_circ:chr6:78077078-78078592	Slc25a21	0.79305	2.74639	1.79205	0	0	0.0149415	2.42985	0	0.727406	0.0129653	0.219162	0.0292004	10.7242	0	168	0	55	0	17	0	805
rat_circ:chr4:77219610-77235733	Cul1	0.753691	1.89799	1.33243	2.70819e-09	9.33456e-08	1.77803	0.251364	0.621664	0.363703	2.25596	2.49601	1.47462	1.36538	5	5	0	0	4	0	0	0
rat_circ:chr2:213064653-213065395	Ntng1	2.80524	1.36778	-1.03629	2.17083e-10	8.40806e-09	7.18684	1.78748	1.24333	1.00332	0.907569	0.584431	0.744609	3.2345	111	30	7	7	22	3	8	32
rat_circ:chr8:77136036-77163305	Adam10	1.1492	2.45411	1.09457	2.242e-08	6.73857e-07	1.79297	1.13114	1.05815	0.614533	2.08741	3.11697	2.29223	2.31983	15	0	0	0	0	0	2	8
rat_circ:chr10:32437291-32442282	Sgcd	0.118077	0.532784	2.17383	1.12824e-05	0.000211892	0.298829	0.041894	0.119042	0.0125415	0.259305	0.75489	0.613208	0.503733	0	1	0	0	0	0	0	0
rat_circ:chr5:103284367-103352641	Cntln	0.135432	0.551848	2.02671	2.04892e-05	0.000354737	0.254005	0.041894	0.145496	0.100332	0.440819	0.949701	0.233603	0.58327	0	2	0	0	0	0	2	0
rat_circ:chr20:34347594-34401346	Slc35f1	0.852581	2.48646	1.54419	1.01696e-13	5.34369e-12	1.12061	0.809951	0.965563	0.514201	3.11167	3.38483	2.19003	1.25933	14	7	0	0	2	0	0	6
rat_circ:chr8:55345176-55402713	*	1.85688	5.38405	1.53581	0	0	3.58595	0.935633	1.86499	1.04094	5.28983	9.05869	4.35086	2.83681	0	1	4	0	0	0	0	8
rat_circ:chr20:12543673-12564504	Pcbp3	1.28978	2.90549	1.17165	4.90541e-11	1.99239e-09	2.68946	0.586516	1.00524	0.877904	3.25428	4.61457	2.32143	1.43166	0	0	0	2	0	1	1	0
rat_circ:chr6:102154943-102176819	Tmem229b	0.704685	2.07928	1.56103	1.06111e-11	4.55609e-10	0.866604	0.321187	0.97879	0.652157	1.67252	3.28743	1.62062	1.73655	5	3	2	0	0	0	0	0
rat_circ:chr13:41898165-41907307	Slc35f5	0.235118	0.0182502	-3.6874	1.45351e-05	0.00026254	0	0.363081	0.251311	0.326079	0	0	0.0730009	0	0	26	19	26	0	0	5	0
rat_circ:chr7:94895697-94929294	*	0.96259	3.51364	1.86797	0	0	0.941311	0.865809	1.19042	0.852821	3.22835	5.85649	3.15364	1.81609	2	0	0	0	0	0	2	0
rat_circ:chr17:10096739-10107746	Uimc1	0	0.246293	Inf	1.04263e-05	0.000197339	0	0	0	0	0	0	0.189802	0.795369	0	0	0	0	0	0	13	60
rat_circ:chr5:22761571-22777267	*	0.993481	2.13881	1.10624	1.71696e-07	4.42745e-06	1.59874	0.740127	1.05815	0.576908	2.72271	2.83693	1.86882	1.12677	0	1	0	10	0	0	0	0
rat_circ:chr19:25886356-25903940	Nfix	0.485522	1.55197	1.67649	5.09262e-10	1.85757e-08	0.508009	0.572551	0.410034	0.451493	1.5688	2.27685	1.03661	1.32561	0	0	0	15	3	3	0	20
rat_circ:chr4:148256642-148332594	2019-03-08	1.23387	3.21009	1.37942	8.43769e-15	4.80309e-13	1.82286	0.782021	1.65336	0.67724	3.38394	4.2006	2.94924	2.30657	26	4	7	4	7	1	4	11
rat_circ:chr3:105034310-105085171	*	0.416932	0.0468431	-3.1539	7.47347e-07	1.72257e-05	0.941311	0.265329	0.185177	0.275913	0.0777916	0.109581	0	0	63	19	14	22	6	9	0	0
rat_circ:chr4:177106275-177144766	St8sia1	0.998929	0.367172	-1.44393	1.4339e-06	3.10499e-05	1.97227	1.00546	0.76716	0.25083	0.401923	0.219162	0.423405	0.424197	16	2	0	8	0	0	5	2
rat_circ:chr2:149514137-149521327	*	0.403993	1.14649	1.50483	1.24872e-06	2.75158e-05	0.268946	0.349117	0.621664	0.376244	1.32246	1.43673	1.12421	0.702576	0	0	2	0	0	0	4	0
rat_circ:chr2:116586880-116598683	Egfem1	0.738881	0.273401	-1.43432	2.00202e-05	0.000348221	1.68838	0.684269	0.357126	0.225747	0.168549	0.036527	0.292004	0.596526	113	49	27	18	13	3	20	45
rat_circ:chr17:89191474-89209562	Gad2	0.569491	1.43541	1.33372	3.34303e-07	8.10308e-06	1.03096	0.377046	0.330672	0.539284	1.72438	2.32555	1.24102	0.450709	0	6	0	7	0	0	0	0
rat_circ:chr14:94275506-94356512	*	2.00003	8.7845	2.13493	0	0	3.57101	0.670304	2.59247	1.16636	10.9427	13.7341	7.9425	2.51867	0	0	4	0	3	0	0	0
rat_circ:chr8:110645275-110656857	Ephb1	0.470472	1.80859	1.94269	2.9754e-14	1.63191e-12	0.71719	0.432905	0.568756	0.163039	1.80217	2.67864	1.25562	1.49794	2	0	0	0	0	0	0	3
rat_circ:chr3:54561727-54566332	Stk39	0.199821	0.737026	1.88301	2.57731e-06	5.4706e-05	0.268946	0.153611	0.251311	0.125415	0.777916	1.14451	0.77381	0.251867	0	0	4	0	0	2	0	0
rat_circ:chr12:628708-632694	N4bp2l2	0.331661	1.90952	2.52543	2.22045e-16	1.41393e-14	0	1.32664	0	0	0.427854	0.56008	0.671609	5.97852	0	95	0	0	33	46	46	451
rat_circ:chr1:8654486-8684494	*	0.736705	2.18447	1.56813	3.77254e-13	1.88979e-11	1.82286	0.279293	0.568756	0.275913	2.43747	3.62834	1.81042	0.861649	0	4	0	0	0	0	2	0
rat_circ:chr7:32047392-32085026	*	1.40636	4.94326	1.81349	0	0	2.77911	0.446869	1.7724	0.627074	5.45838	6.98882	3.54785	3.778	0	1	0	0	0	1	0	0
rat_circ:chr1:93851663-93948996	*	4.41695	11.1701	1.33853	0	0	6.78342	2.87672	4.96009	3.04758	12.3818	19.0062	8.89151	4.40104	0	2	0	0	0	0	0	0
rat_circ:chr10:67401629-67412639	Crlf3	0.633197	1.66664	1.39622	3.54652e-08	1.02102e-06	0.522951	0.502728	0.76716	0.739947	2.06148	2.02116	1.28482	1.2991	0	7	0	0	0	0	0	2
rat_circ:chr16:4223871-4283627	Erc2	1.38665	3.83027	1.46584	0	0	2.85382	0.670304	1.0317	0.990777	4.08406	6.02695	3.46024	1.74981	0	0	0	0	0	1	2	0
rat_circ:chr8:71657493-71670122	Csnk1g1	0.332382	1.08761	1.71024	1.27833e-07	3.35852e-06	0.388478	0.335152	0.317445	0.288454	0.777916	1.4489	1.03661	1.087	0	0	2	0	0	0	1	17
rat_circ:chr4:131871203-131957241	*	2.55578	6.17533	1.27275	0	0	3.91466	1.8573	2.88346	1.56769	7.22166	8.69342	5.29987	3.48637	0	1	0	0	3	0	0	0
rat_circ:chr1:236196243-236198026	Pcsk5	0	0.232463	Inf	1.97778e-05	0.000344804	0	0	0	0	0	0.133932	0.438006	0.357916	0	0	0	0	0	11	30	27
rat_circ:chr12:1509719-1512175	Rn5s	3.31053	13.6271	2.04134	0	0	4.34796	1.55008	4.49714	2.84692	14.0544	22.4276	15.2426	2.78379	0	1	0	0	5	13	0	0
rat_circ:chr17:50249626-50314474	Sugct	1.17089	3.19177	1.44676	0	0	2.30098	0.349117	1.24333	0.790113	2.73567	6.36787	2.78864	0.874905	0	0	2	0	0	1	0	0
rat_circ:chr1:248242465-248255042	Uhrf2	0.362945	1.25461	1.78942	7.25776e-09	2.30105e-07	0.358595	0.223435	0.568756	0.300996	1.34839	1.66806	1.29942	0.702576	0	0	1	0	0	1	0	0
rat_circ:chr4:131598112-131694757	Foxp1	4.84883	12.2095	1.3323	0	0	7.33625	3.64478	5.30398	3.11029	13.2764	19.2254	11.1399	5.19641	12	2	0	0	6	0	0	0
rat_circ:chr3:141105392-141134111	*	0.931999	3.37936	1.85835	0	0	1.49415	0.223435	1.28301	0.727406	4.20075	4.77286	2.84704	1.69679	20	0	0	0	0	0	0	0
rat_circ:chr4:2546232-2564215	*	0.396666	0.083246	-2.25247	3.10264e-05	0.00051578	1.01602	0.083788	0.198403	0.288454	0.0129653	0.0243513	0.0438006	0.251867	68	6	15	23	1	2	3	19
rat_circ:chr2:79322029-79376734	Fbxl7	1.97818	5.10006	1.36634	0	0	3.42159	1.27078	1.64013	1.58023	5.21204	7.88982	3.82525	3.47311	5	8	2	18	6	0	2	52
rat_circ:chrX:100019199-100057436	*	0.488345	1.35207	1.46919	9.90375e-08	2.65774e-06	0.986136	0.265329	0.476168	0.225747	1.46508	1.9481	1.08041	0.914674	0	1	0	0	0	0	0	0
rat_circ:chr4:1963930-1983538	*	0.710817	2.34566	1.72244	1.77636e-15	1.08517e-13	1.21026	0.530657	0.701025	0.401327	2.55416	3.90838	1.91262	1.00747	0	1	2	0	0	0	0	7
rat_circ:chr18:32047892-32072938	Arhgap26	0.313076	0.0261038	-3.58418	5.92389e-06	0.00011622	0.82178	0	0.0793614	0.351161	0	0.0487026	0.0292004	0.0265123	55	0	6	28	0	4	2	2
rat_circ:chr13:14728984-14734632	*	0.00661345	0.239134	5.17628	1.04263e-05	0.000197339	0	0	0.0264538	0	0.181514	0.231337	0.146002	0.397684	0	0	0	0	3	1	0	0
rat_circ:chr19:46045245-46075742	Adamts18	0.394639	1.09144	1.46762	1.01127e-06	2.27505e-05	0.851663	0.20947	0.304219	0.213205	1.21874	1.93593	0.627808	0.58327	0	3	1	0	0	0	0	0
rat_circ:chr2:209584847-209615760	*	0.783858	2.82075	1.84741	0	0	1.74815	0.265329	0.59521	0.526742	3.51359	4.12755	2.40903	1.23282	16	0	0	0	0	0	4	0
rat_circ:chr5:133763551-133777298	Cmpk1	0.523805	1.23841	1.24139	9.5928e-06	0.00018341	1.06084	0.349117	0.396807	0.288454	1.08908	1.71677	1.29942	0.848393	0	1	0	0	0	0	0	0
rat_circ:chr5:76925720-76984471	*	2.72765	7.05641	1.37127	0	0	4.69162	1.32664	2.68506	2.2073	7.93475	11.1651	6.54088	2.58495	0	0	4	0	0	0	0	0
rat_circ:chr16:47411897-47441965	Wwc2	1.29112	3.85908	1.57963	0	0	1.73321	1.45233	1.40205	0.576908	4.30447	5.66168	3.69385	1.77632	3	0	0	0	2	0	0	0
rat_circ:chr2:240854068-240867796	Nfkb1	1.01764	0	#NAME?	1.69447e-24	1.26062e-22	1.52403	1.60594	0	0.940611	0	0	0	0	102	115	0	75	0	0	0	0
rat_circ:chr6:78410786-78456115	*	1.98255	4.77055	1.2668	0	0	4.84103	0.446869	1.3756	1.26669	5.23797	7.62196	4.08805	2.13424	11	1	0	0	6	0	0	3
rat_circ:chr9:38201668-38240778	*	1.93669	4.56784	1.23792	0	0	3.15265	0.949597	1.83854	1.80597	4.35633	7.73154	3.81065	2.37285	0	2	2	0	0	1	0	0
