# Supplementary material for: Chronic constriction injury-induced changes in circular RNA expression profiling of the dorsal root ganglion in a rat model of neuropathic pain
Source: BMC Neurosci. 2022 Nov 15;23:64. doi: 10.1186/s12868-022-00745-5 (PMC9664791; doi:10.1186/s12868-022-00745-5)
Supplement: Supplementary file 4 — Additional file 4: Table S4. List of circRNAs and miRNA predicted by using miRanda and TargetScan. Potential connections between circRNAs and microRNAs were predicted by using TargetScan and miRanda, and the interaction results were displayed by Cytoscape. All the circRNAs and miRNAs were listed. [file 12868_2022_745_MOESM4_ESM.xlsx]

## Sheet: candidate.result
Seq	miRNA	miRanda	RNAhybrid	TargetScan	PITA
rat_circ:chr14:113812793-113857380	rno-miR-3559-5p	1	1	0	1
rat_circ:chr14:113812793-113857380	rno-miR-551b-3p	1	1	0	1
rat_circ:chr14:113812793-113857380	rno-miR-760-3p	1	1	1	1
rat_circ:chr14:113812793-113857380	rno-miR-26a-5p	1	1	1	1
rat_circ:chr14:113812793-113857380	rno-miR-499-5p	1	1	1	1
rat_circ:chr14:113812793-113857380	rno-miR-32-3p	1	1	1	1
rat_circ:chr14:113812793-113857380	rno-miR-215	1	1	1	1
rat_circ:chr14:113812793-113857380	rno-miR-301b-5p	1	1	1	1
rat_circ:chr14:113812793-113857380	rno-miR-221-5p	1	1	0	1
rat_circ:chr14:113812793-113857380	rno-miR-125b-1-3p	1	1	0	1
rat_circ:chr14:113812793-113857380	rno-miR-3596d	1	1	1	1
rat_circ:chr14:113812793-113857380	rno-miR-344g	1	1	1	1
rat_circ:chr14:113812793-113857380	rno-miR-3596a	1	1	1	1
rat_circ:chr14:113812793-113857380	rno-miR-34a-3p	1	1	1	1
rat_circ:chr14:113812793-113857380	rno-miR-3596c	1	1	0	1
rat_circ:chr14:113812793-113857380	rno-miR-3596b	1	1	1	1
rat_circ:chr14:113812793-113857380	rno-miR-30d-3p	1	1	1	1
rat_circ:chr14:113812793-113857380	rno-miR-181c-5p	1	1	1	1
rat_circ:chr14:113812793-113857380	rno-miR-3084a-5p	1	1	1	1
rat_circ:chr14:113812793-113857380	rno-miR-331-3p	1	1	0	1
rat_circ:chr14:113812793-113857380	rno-miR-532-3p	1	1	1	1
rat_circ:chr14:113812793-113857380	rno-miR-24-3p	1	1	0	1
rat_circ:chr14:113812793-113857380	rno-miR-214-3p	1	1	1	1
rat_circ:chr14:113812793-113857380	rno-miR-23a-3p	1	1	1	1
rat_circ:chr14:113812793-113857380	rno-miR-299a-3p	1	1	1	1
rat_circ:chr14:113812793-113857380	rno-miR-20a-3p	0	1	1	1
rat_circ:chr14:113812793-113857380	rno-miR-667-3p	1	1	0	1
rat_circ:chr14:113812793-113857380	rno-miR-3561-5p	1	1	0	1
rat_circ:chr14:113812793-113857380	rno-miR-216b-5p	1	1	0	1
rat_circ:chr14:113812793-113857380	rno-miR-489-3p	1	1	1	1
rat_circ:chr14:113812793-113857380	rno-miR-93-5p	1	1	1	1
rat_circ:chr14:113812793-113857380	rno-miR-138-1-3p	1	1	0	1
rat_circ:chr14:113812793-113857380	rno-miR-511-5p	1	1	1	1
rat_circ:chr14:113812793-113857380	rno-miR-193b-5p	1	1	1	1
rat_circ:chr14:113812793-113857380	rno-miR-378b	1	1	1	1
rat_circ:chr14:113812793-113857380	rno-miR-3064-5p	1	1	1	1
rat_circ:chr14:113812793-113857380	rno-miR-216b-3p	1	1	1	1
rat_circ:chr14:113812793-113857380	rno-miR-3564	1	1	1	1
rat_circ:chr14:113812793-113857380	rno-miR-217-3p	1	1	0	1
rat_circ:chr14:113812793-113857380	rno-miR-1b	1	1	1	1
rat_circ:chr14:113812793-113857380	rno-miR-206-3p	1	1	1	1
rat_circ:chr14:113812793-113857380	rno-miR-151-5p	1	1	0	1
rat_circ:chr14:113812793-113857380	rno-miR-124-3p	1	1	1	1
rat_circ:chr14:113812793-113857380	rno-miR-6215	1	1	0	1
rat_circ:chr14:113812793-113857380	rno-miR-451-3p	1	1	1	1
rat_circ:chr14:113812793-113857380	rno-miR-702-5p	1	1	1	1
rat_circ:chr14:113812793-113857380	rno-miR-191a-3p	1	1	1	1
rat_circ:chr14:113812793-113857380	rno-miR-679	1	1	1	1
rat_circ:chr14:113812793-113857380	rno-miR-539-5p	1	1	1	1
rat_circ:chr14:113812793-113857380	rno-miR-338-5p	1	1	1	1
rat_circ:chr14:113812793-113857380	rno-miR-483-5p	1	1	0	1
rat_circ:chr14:113812793-113857380	rno-miR-758-5p	1	1	1	1
rat_circ:chr14:113812793-113857380	rno-miR-195-5p	1	1	1	1
rat_circ:chr14:113812793-113857380	rno-miR-92a-3p	1	1	0	1
rat_circ:chr14:113812793-113857380	rno-miR-300-3p	1	1	1	1
rat_circ:chr14:113812793-113857380	rno-miR-3590-3p	1	1	1	1
rat_circ:chr14:113812793-113857380	rno-miR-3084d	1	1	0	1
rat_circ:chr14:113812793-113857380	rno-miR-26b-5p	1	1	1	1
rat_circ:chr14:113812793-113857380	rno-miR-34b-3p	1	1	1	1
rat_circ:chr14:113812793-113857380	rno-miR-325-5p	1	1	1	1
rat_circ:chr14:113812793-113857380	rno-miR-19a-3p	1	1	1	1
rat_circ:chr14:113812793-113857380	rno-miR-3542	1	1	1	1
rat_circ:chr14:113812793-113857380	rno-miR-365-3p	0	1	1	1
rat_circ:chr14:113812793-113857380	rno-miR-342-3p	1	1	1	1
rat_circ:chr14:113812793-113857380	rno-miR-19b-1-5p	1	1	1	1
rat_circ:chr14:113812793-113857380	rno-miR-3593-5p	1	1	1	1
rat_circ:chr14:113812793-113857380	rno-miR-30c-1-3p	1	1	1	1
rat_circ:chr14:113812793-113857380	rno-miR-135a-5p	1	1	1	1
rat_circ:chr14:113812793-113857380	rno-let-7c-5p	1	1	0	1
rat_circ:chr14:113812793-113857380	rno-miR-344b-5p	1	1	1	1
rat_circ:chr14:113812793-113857380	rno-let-7b-3p	1	1	1	1
rat_circ:chr14:113812793-113857380	rno-miR-150-3p	1	1	1	1
rat_circ:chr14:113812793-113857380	rno-miR-29a-3p	1	1	1	1
rat_circ:chr14:113812793-113857380	rno-miR-100-3p	1	1	1	1
rat_circ:chr14:113812793-113857380	rno-miR-29b-1-5p	1	1	1	1
rat_circ:chr14:113812793-113857380	rno-miR-194-3p	1	1	1	1
rat_circ:chr14:113812793-113857380	rno-miR-181a-2-3p	1	1	1	1
rat_circ:chr14:113812793-113857380	rno-miR-144-3p	1	1	1	1
rat_circ:chr14:113812793-113857380	rno-miR-872-3p	1	1	1	1
rat_circ:chr14:113812793-113857380	rno-miR-2985	1	1	1	1
rat_circ:chr14:113812793-113857380	rno-miR-193a-5p	1	1	1	1
rat_circ:chr14:113812793-113857380	rno-miR-9b-3p	1	1	1	1
rat_circ:chr14:113812793-113857380	rno-miR-743a-3p	1	1	1	1
rat_circ:chr14:113812793-113857380	rno-miR-15a-3p	1	1	1	1
rat_circ:chr14:113812793-113857380	rno-miR-543-3p	1	1	1	1
rat_circ:chr14:113812793-113857380	rno-miR-19b-3p	1	1	1	1
rat_circ:chr14:113812793-113857380	rno-miR-377-5p	1	1	0	1
rat_circ:chr14:113812793-113857380	rno-miR-218b	1	1	1	1
rat_circ:chr14:113812793-113857380	rno-miR-434-5p	1	1	0	1
rat_circ:chr14:113812793-113857380	rno-miR-3561-3p	1	1	1	1
rat_circ:chr14:113812793-113857380	rno-miR-219a-1-3p	1	1	1	1
rat_circ:chr14:113812793-113857380	rno-miR-3580-5p	1	1	1	1
rat_circ:chr14:113812793-113857380	rno-miR-223-5p	1	1	1	1
rat_circ:chr14:113812793-113857380	rno-miR-296-3p	1	1	1	1
rat_circ:chr14:113812793-113857380	rno-miR-187-3p	1	1	1	1
rat_circ:chr14:113812793-113857380	rno-miR-210-3p	1	1	0	1
rat_circ:chr14:113812793-113857380	rno-miR-665	1	1	1	1
rat_circ:chr14:113812793-113857380	rno-miR-154-5p	1	1	1	1
rat_circ:chr14:113812793-113857380	rno-miR-764-3p	1	1	1	1
rat_circ:chr14:113812793-113857380	rno-miR-107-3p	1	1	1	1
rat_circ:chr14:113812793-113857380	rno-miR-883-3p	1	1	1	1
rat_circ:chr14:113812793-113857380	rno-miR-22-5p	1	1	1	1
rat_circ:chr14:113812793-113857380	rno-miR-3075	1	1	1	1
rat_circ:chr14:113812793-113857380	rno-miR-3074	1	1	1	1
rat_circ:chr14:113812793-113857380	rno-miR-376b-5p	1	1	1	1
rat_circ:chr14:113812793-113857380	rno-miR-3072	0	1	1	1
rat_circ:chr14:113812793-113857380	rno-miR-664-3p	1	1	1	1
rat_circ:chr14:113812793-113857380	rno-miR-881-5p	1	1	1	1
rat_circ:chr14:113812793-113857380	rno-miR-216a-3p	1	1	1	1
rat_circ:chr14:113812793-113857380	rno-miR-3587	1	1	1	1
rat_circ:chr14:113812793-113857380	rno-miR-3578	1	1	1	1
rat_circ:chr14:113812793-113857380	rno-miR-448-3p	1	1	1	1
rat_circ:chr14:113812793-113857380	rno-miR-147	1	1	0	1
rat_circ:chr14:113812793-113857380	rno-miR-509-3p	1	1	0	1
rat_circ:chr14:113812793-113857380	rno-miR-3589	1	1	1	1
rat_circ:chr14:113812793-113857380	rno-miR-376a-5p	1	1	1	1
rat_circ:chr14:113812793-113857380	rno-miR-433-5p	1	1	1	1
rat_circ:chr14:113812793-113857380	rno-let-7e-3p	1	1	0	1
rat_circ:chr14:113812793-113857380	rno-miR-547-3p	1	1	1	1
rat_circ:chr14:113812793-113857380	rno-miR-105	1	1	1	1
rat_circ:chr14:113812793-113857380	rno-miR-879-5p	1	1	0	1
rat_circ:chr14:113812793-113857380	rno-miR-129-1-3p	1	1	0	1
rat_circ:chr14:113812793-113857380	rno-miR-30c-2-3p	1	1	1	1
rat_circ:chr14:113812793-113857380	rno-miR-222-3p	1	1	0	1
rat_circ:chr14:113812793-113857380	rno-miR-370-5p	1	1	1	1
rat_circ:chr14:113812793-113857380	rno-miR-3102	1	1	1	1
rat_circ:chr14:113812793-113857380	rno-miR-471-5p	1	1	0	1
rat_circ:chr14:113812793-113857380	rno-miR-130a-5p	1	1	1	1
rat_circ:chr14:113812793-113857380	rno-miR-292-3p	1	1	0	1
rat_circ:chr14:113812793-113857380	rno-miR-219a-2-3p	1	1	1	1
rat_circ:chr14:113812793-113857380	rno-miR-291b	1	1	1	1
rat_circ:chr14:113812793-113857380	rno-miR-27b-5p	1	1	1	1
rat_circ:chr14:113812793-113857380	rno-miR-181a-1-3p	1	1	0	1
rat_circ:chr14:113812793-113857380	rno-miR-23b-3p	1	1	1	1
rat_circ:chr14:113812793-113857380	rno-miR-327	1	1	1	1
rat_circ:chr14:113812793-113857380	rno-miR-411-5p	1	1	1	1
rat_circ:chr14:113812793-113857380	rno-miR-487b-3p	1	1	0	1
rat_circ:chr14:113812793-113857380	rno-miR-326-5p	1	1	1	1
rat_circ:chr14:113812793-113857380	rno-miR-20b-3p	1	1	1	1
rat_circ:chr14:113812793-113857380	rno-miR-183-3p	1	1	1	1
rat_circ:chr14:113812793-113857380	rno-miR-1839-3p	1	1	1	1
rat_circ:chr14:113812793-113857380	rno-miR-379-5p	1	1	1	1
rat_circ:chr14:113812793-113857380	rno-miR-219a-5p	1	1	1	1
rat_circ:chr14:113812793-113857380	rno-miR-466b-3p	1	1	1	1
rat_circ:chr14:113812793-113857380	rno-miR-493-3p	1	1	1	1
rat_circ:chr14:113812793-113857380	rno-miR-551b-5p	1	1	1	1
rat_circ:chr14:113812793-113857380	rno-miR-148a-5p	1	1	1	1
rat_circ:chr14:113812793-113857380	rno-miR-291a-5p	1	1	0	1
rat_circ:chr14:113812793-113857380	rno-miR-3084c-5p	1	1	1	1
rat_circ:chr14:113812793-113857380	rno-miR-380-3p	1	1	1	1
rat_circ:chr14:113812793-113857380	rno-miR-98-5p	1	1	0	1
rat_circ:chr14:113812793-113857380	rno-miR-9a-3p	1	1	0	1
rat_circ:chr14:113812793-113857380	rno-miR-3120	1	1	1	1
rat_circ:chr14:113812793-113857380	rno-miR-511-3p	1	1	1	1
rat_circ:chr14:113812793-113857380	rno-miR-193b-3p	1	1	0	1
rat_circ:chr14:113812793-113857380	rno-miR-203a-5p	1	1	1	1
rat_circ:chr14:113812793-113857380	rno-miR-139-3p	1	1	0	1
rat_circ:chr14:113812793-113857380	rno-miR-6328	0	1	1	1
rat_circ:chr14:113812793-113857380	rno-miR-6329	1	1	1	1
rat_circ:chr14:113812793-113857380	rno-miR-431	1	1	1	1
rat_circ:chr14:113812793-113857380	rno-miR-6322	1	1	1	1
rat_circ:chr14:113812793-113857380	rno-miR-6323	1	1	1	1
rat_circ:chr14:113812793-113857380	rno-miR-336-3p	1	1	1	1
rat_circ:chr14:113812793-113857380	rno-miR-6326	1	1	1	1
rat_circ:chr14:113812793-113857380	rno-miR-6327	1	1	1	1
rat_circ:chr14:113812793-113857380	rno-miR-6324	1	1	1	1
rat_circ:chr14:113812793-113857380	rno-miR-6325	1	1	1	1
rat_circ:chr14:113812793-113857380	rno-miR-383-5p	1	1	1	1
rat_circ:chr14:113812793-113857380	rno-miR-218a-5p	1	1	1	1
rat_circ:chr14:113812793-113857380	rno-miR-381-3p	1	1	1	1
rat_circ:chr14:113812793-113857380	rno-miR-323-3p	1	1	1	1
rat_circ:chr14:113812793-113857380	rno-miR-874-3p	1	1	1	1
rat_circ:chr14:113812793-113857380	rno-miR-496-5p	1	1	1	1
rat_circ:chr14:113812793-113857380	rno-miR-27a-5p	1	1	0	1
rat_circ:chr14:113812793-113857380	rno-miR-127-3p	1	1	0	1
rat_circ:chr14:113812793-113857380	rno-miR-384-5p	1	1	0	1
rat_circ:chr14:113812793-113857380	rno-miR-203b-5p	1	1	1	1
rat_circ:chr14:113812793-113857380	rno-miR-218a-1-3p	1	1	1	1
rat_circ:chr14:113812793-113857380	rno-miR-463-3p	1	1	1	1
rat_circ:chr14:113812793-113857380	rno-miR-672-3p	1	1	1	1
rat_circ:chr14:113812793-113857380	rno-miR-666-3p	1	1	0	1
rat_circ:chr14:113812793-113857380	rno-miR-145-3p	1	1	1	1
rat_circ:chr14:113812793-113857380	rno-miR-344b-1-3p	1	0	1	1
rat_circ:chr14:113812793-113857380	rno-miR-871-3p	1	1	1	1
rat_circ:chr14:113812793-113857380	rno-miR-5132-5p	1	1	1	1
rat_circ:chr14:113812793-113857380	rno-miR-1247-3p	0	1	1	1
rat_circ:chr14:113812793-113857380	rno-miR-504	1	1	1	1
rat_circ:chr14:113812793-113857380	rno-miR-374-3p	1	1	1	1
rat_circ:chr14:113812793-113857380	rno-miR-544-3p	1	1	0	1
rat_circ:chr14:113812793-113857380	rno-miR-6320	1	1	1	1
rat_circ:chr14:113812793-113857380	rno-miR-1297	1	0	1	1
rat_circ:chr14:113812793-113857380	rno-miR-6321	1	1	1	1
rat_circ:chr14:113812793-113857380	rno-miR-190a-3p	1	1	1	1
rat_circ:chr14:113812793-113857380	rno-miR-125a-3p	1	1	1	1
rat_circ:chr14:113812793-113857380	rno-miR-195-3p	1	1	0	1
rat_circ:chr14:113812793-113857380	rno-miR-146b-5p	1	1	1	1
rat_circ:chr14:113812793-113857380	rno-miR-743b-5p	1	1	0	1
rat_circ:chr14:113812793-113857380	rno-miR-155-5p	1	1	0	1
rat_circ:chr14:113812793-113857380	rno-miR-1306-3p	1	1	0	1
rat_circ:chr14:113812793-113857380	rno-miR-7b	1	1	1	1
rat_circ:chr14:113812793-113857380	rno-miR-380-5p	1	1	1	1
rat_circ:chr14:113812793-113857380	rno-miR-340-3p	1	1	0	1
rat_circ:chr14:113812793-113857380	rno-miR-137-5p	1	1	0	1
rat_circ:chr14:113812793-113857380	rno-miR-542-3p	1	1	1	1
rat_circ:chr14:113812793-113857380	rno-miR-378a-3p	1	1	0	1
rat_circ:chr14:113812793-113857380	rno-miR-503-5p	1	1	1	1
rat_circ:chr14:113812793-113857380	rno-miR-3585-5p	1	1	1	1
rat_circ:chr14:113812793-113857380	rno-miR-465-3p	1	1	1	1
rat_circ:chr14:113812793-113857380	rno-miR-204-5p	1	1	1	1
rat_circ:chr14:113812793-113857380	rno-miR-15b-3p	1	1	0	1
rat_circ:chr14:113812793-113857380	rno-miR-320-3p	1	1	1	1
rat_circ:chr14:113812793-113857380	rno-miR-466b-2-3p	1	1	1	1
rat_circ:chr14:113812793-113857380	rno-miR-190b-3p	1	0	1	1
rat_circ:chr14:113812793-113857380	rno-miR-3553	1	1	1	1
rat_circ:chr14:113812793-113857380	rno-miR-3550	1	1	0	1
rat_circ:chr14:113812793-113857380	rno-let-7i-5p	1	1	0	1
rat_circ:chr14:113812793-113857380	rno-miR-615	1	1	0	1
rat_circ:chr14:113812793-113857380	rno-miR-759	1	1	1	1
rat_circ:chr14:113812793-113857380	rno-miR-540-5p	0	1	1	1
rat_circ:chr14:113812793-113857380	rno-miR-708-3p	1	1	0	1
rat_circ:chr14:113812793-113857380	rno-miR-295-3p	1	1	1	1
rat_circ:chr14:113812793-113857380	rno-miR-207	1	1	1	1
rat_circ:chr14:113812793-113857380	rno-miR-423-5p	1	1	0	1
rat_circ:chr14:113812793-113857380	rno-miR-205	1	1	1	1
rat_circ:chr14:113812793-113857380	rno-miR-148b-5p	1	1	1	1
rat_circ:chr14:113812793-113857380	rno-miR-3571	1	1	1	1
rat_circ:chr14:113812793-113857380	rno-miR-135b-5p	1	1	1	1
rat_circ:chr14:113812793-113857380	rno-miR-351-5p	1	1	1	1
rat_circ:chr14:113812793-113857380	rno-miR-449c-3p	1	1	1	1
rat_circ:chr14:113812793-113857380	rno-miR-1224	1	1	1	1
rat_circ:chr14:113812793-113857380	rno-miR-218a-2-3p	1	1	1	1
rat_circ:chr14:113812793-113857380	rno-miR-133b-5p	1	1	1	1
rat_circ:chr14:113812793-113857380	rno-miR-1193-5p	1	1	1	1
rat_circ:chr14:113812793-113857380	rno-miR-141-5p	1	1	1	1
rat_circ:chr14:113812793-113857380	rno-miR-31a-5p	1	1	1	1
rat_circ:chr14:113812793-113857380	rno-miR-103-1-5p	1	1	0	1
rat_circ:chr14:113812793-113857380	rno-miR-212-3p	1	1	1	1
rat_circ:chr14:113812793-113857380	rno-miR-330-5p	1	1	1	1
rat_circ:chr14:113812793-113857380	rno-miR-329-3p	1	1	1	1
rat_circ:chr14:113812793-113857380	rno-miR-3576	1	1	1	1
rat_circ:chr14:113812793-113857380	rno-miR-324-3p	1	1	1	1
rat_circ:chr14:113812793-113857380	rno-miR-3573-3p	1	1	0	1
rat_circ:chr14:113812793-113857380	rno-miR-133a-5p	1	1	1	1
rat_circ:chr14:113812793-113857380	rno-miR-3583-5p	1	1	0	1
rat_circ:chr14:113812793-113857380	rno-miR-154-3p	1	1	1	1
rat_circ:chr14:113812793-113857380	rno-miR-1-3p	1	1	1	1
rat_circ:chr14:113812793-113857380	rno-miR-1843a-5p	1	1	1	1
rat_circ:chr14:113812793-113857380	rno-miR-129-2-3p	1	1	0	1
rat_circ:chr14:113812793-113857380	rno-miR-182	1	1	1	1
rat_circ:chr14:113812793-113857380	rno-miR-463-5p	1	1	1	1
rat_circ:chr14:113812793-113857380	rno-miR-664-2-5p	1	1	1	1
rat_circ:chr14:113812793-113857380	rno-miR-140-5p	1	1	1	1
rat_circ:chr14:113812793-113857380	rno-miR-219b	0	1	1	1
rat_circ:chr14:113812793-113857380	rno-miR-152-5p	1	1	0	1
rat_circ:chr14:113812793-113857380	rno-miR-32-5p	1	1	0	1
rat_circ:chr14:113812793-113857380	rno-miR-3541	1	1	1	1
rat_circ:chr14:113812793-113857380	rno-miR-106b-5p	1	1	1	1
rat_circ:chr14:113812793-113857380	rno-miR-33-3p	1	1	1	1
rat_circ:chr14:113812793-113857380	rno-miR-18a-3p	1	1	0	1
rat_circ:chr14:113812793-113857380	rno-miR-126b	1	1	1	1
rat_circ:chr14:113812793-113857380	rno-miR-28-3p	1	1	1	1
rat_circ:chr14:113812793-113857380	rno-miR-138-5p	1	1	1	1
rat_circ:chr14:113812793-113857380	rno-miR-582-5p	1	1	1	1
rat_circ:chr14:113812793-113857380	rno-miR-466c-5p	1	1	0	1
rat_circ:chr14:113812793-113857380	rno-miR-3084b-3p	1	1	0	1
rat_circ:chr14:113812793-113857380	rno-miR-409b	1	1	1	1
rat_circ:chr14:113812793-113857380	rno-miR-3084a-3p	1	1	0	1
rat_circ:chr14:113812793-113857380	rno-miR-214-5p	1	1	1	1
rat_circ:chr14:113812793-113857380	rno-miR-3590-5p	1	1	0	1
rat_circ:chr14:113812793-113857380	rno-miR-3549	1	1	1	1
rat_circ:chr14:113812793-113857380	rno-miR-96-5p	1	1	1	1
rat_circ:chr14:113812793-113857380	rno-miR-421-5p	1	1	1	1
rat_circ:chr14:113812793-113857380	rno-miR-345-3p	1	1	1	1
rat_circ:chr14:113812793-113857380	rno-miR-7a-2-3p	1	1	1	1
rat_circ:chr14:113812793-113857380	rno-miR-412-3p	1	1	1	1
rat_circ:chr14:113812793-113857380	rno-miR-743a-5p	1	1	1	1
rat_circ:chr14:113812793-113857380	rno-miR-425-5p	1	1	1	1
rat_circ:chr14:113812793-113857380	rno-miR-93-3p	1	1	1	1
rat_circ:chr14:113812793-113857380	rno-miR-146b-3p	1	1	1	1
rat_circ:chr14:113812793-113857380	rno-miR-206-5p	1	1	0	1
rat_circ:chr14:113812793-113857380	rno-miR-151-3p	1	1	1	1
rat_circ:chr14:113812793-113857380	rno-miR-873-5p	1	1	1	1
rat_circ:chr14:113812793-113857380	rno-miR-466b-5p	1	1	1	1
rat_circ:chr14:113812793-113857380	rno-miR-493-5p	1	1	1	1
rat_circ:chr14:113812793-113857380	rno-miR-674-3p	1	1	1	1
rat_circ:chr14:113812793-113857380	rno-miR-764-5p	1	1	1	1
rat_circ:chr14:113812793-113857380	rno-miR-208a-5p	1	1	1	1
rat_circ:chr14:113812793-113857380	rno-miR-6216	1	1	1	1
rat_circ:chr14:113812793-113857380	rno-miR-184	1	1	0	1
rat_circ:chr14:113812793-113857380	rno-miR-29c-5p	1	1	0	1
rat_circ:chr14:113812793-113857380	rno-miR-362-5p	1	1	1	1
rat_circ:chr14:113812793-113857380	rno-miR-24-2-5p	1	1	1	1
rat_circ:chr14:113812793-113857380	rno-miR-142-5p	1	1	1	1
rat_circ:chr14:113812793-113857380	rno-let-7a-1-3p	1	1	1	1
rat_circ:chr14:113812793-113857380	rno-miR-742-3p	1	1	1	1
rat_circ:chr14:113812793-113857380	rno-miR-26b-3p	1	1	1	1
rat_circ:chr14:113812793-113857380	rno-miR-101b-3p	1	1	1	1
rat_circ:chr14:113812793-113857380	rno-miR-301b-3p	1	1	1	1
rat_circ:chr14:113812793-113857380	rno-miR-211-3p	1	1	1	1
rat_circ:chr14:113812793-113857380	rno-miR-365-5p	1	1	1	1
rat_circ:chr14:113812793-113857380	rno-miR-146a-5p	1	1	1	1
rat_circ:chr14:113812793-113857380	rno-miR-181b-5p	1	1	1	1
rat_circ:chr14:113812793-113857380	rno-miR-485-5p	1	1	0	1
rat_circ:chr14:113812793-113857380	rno-miR-196b-5p	1	1	0	1
rat_circ:chr14:113812793-113857380	rno-miR-466d	1	1	1	1
rat_circ:chr14:113812793-113857380	rno-miR-1949	1	1	1	1
rat_circ:chr14:113812793-113857380	rno-let-7f-2-3p	1	1	1	1
rat_circ:chr14:113812793-113857380	rno-miR-375-3p	1	1	1	1
rat_circ:chr14:113812793-113857380	rno-miR-298-3p	1	1	1	1
rat_circ:chr14:113812793-113857380	rno-let-7a-2-3p	1	1	1	1
rat_circ:chr14:113812793-113857380	rno-miR-29a-5p	1	1	0	1
rat_circ:chr14:113812793-113857380	rno-miR-100-5p	1	1	0	1
rat_circ:chr14:113812793-113857380	rno-miR-741-3p	1	1	1	1
rat_circ:chr14:113812793-113857380	rno-miR-181d-5p	1	1	1	1
rat_circ:chr14:113812793-113857380	rno-miR-1956-5p	1	1	0	1
rat_circ:chr14:113812793-113857380	rno-miR-490-5p	1	1	1	1
rat_circ:chr14:113812793-113857380	rno-miR-3594-5p	1	1	1	1
rat_circ:chr14:113812793-113857380	rno-miR-144-5p	1	1	1	1
rat_circ:chr14:113812793-113857380	rno-miR-3558-3p	1	1	1	1
rat_circ:chr14:113812793-113857380	rno-miR-136-3p	1	1	1	1
rat_circ:chr14:113812793-113857380	rno-miR-200a-3p	1	1	1	1
rat_circ:chr14:113812793-113857380	rno-let-7f-1-3p	1	1	1	1
rat_circ:chr14:113812793-113857380	rno-miR-186-3p	1	1	1	1
rat_circ:chr14:113812793-113857380	rno-miR-1912-5p	1	1	0	1
rat_circ:chr14:113812793-113857380	rno-miR-376c-3p	1	1	1	1
rat_circ:chr14:113812793-113857380	rno-miR-29b-5p	1	1	1	1
rat_circ:chr14:113812793-113857380	rno-miR-497-5p	1	1	1	1
rat_circ:chr14:113812793-113857380	rno-miR-3580-3p	1	1	1	1
rat_circ:chr14:113812793-113857380	rno-miR-223-3p	1	1	1	1
rat_circ:chr14:113812793-113857380	rno-miR-875	1	1	1	1
rat_circ:chr14:113812793-113857380	rno-miR-877	1	1	1	1
rat_circ:chr14:113812793-113857380	rno-miR-876	1	1	1	1
rat_circ:chr14:113812793-113857380	rno-miR-361-5p	1	1	1	1
rat_circ:chr14:113812793-113857380	rno-miR-505-5p	1	1	1	1
rat_circ:chr14:113812793-113857380	rno-miR-299b-3p	1	1	1	1
rat_circ:chr14:113812793-113857380	rno-miR-26a-3p	1	1	1	1
rat_circ:chr14:113812793-113857380	rno-miR-202-5p	1	1	1	1
rat_circ:chr14:113812793-113857380	rno-miR-335	1	1	1	1
rat_circ:chr14:113812793-113857380	rno-miR-299b-5p	1	1	1	1
rat_circ:chr14:113812793-113857380	rno-miR-668	1	1	1	1
rat_circ:chr14:113812793-113857380	rno-miR-30d-5p	1	1	0	1
rat_circ:chr14:113812793-113857380	rno-miR-322-3p	1	1	1	1
rat_circ:chr14:113812793-113857380	rno-miR-339-5p	1	1	0	1
rat_circ:chr14:113812793-113857380	rno-miR-509-5p	1	1	1	1
rat_circ:chr14:113812793-113857380	rno-miR-376a-3p	1	1	0	1
rat_circ:chr14:113812793-113857380	rno-miR-7a-5p	1	1	1	1
rat_circ:chr14:113812793-113857380	rno-miR-878	1	1	1	1
rat_circ:chr14:113812793-113857380	rno-miR-143-5p	1	1	1	1
rat_circ:chr14:113812793-113857380	rno-miR-132-3p	1	1	1	1
rat_circ:chr14:113812793-113857380	rno-miR-10a-5p	1	1	1	1
rat_circ:chr14:113812793-113857380	rno-miR-3551-3p	1	1	1	1
rat_circ:chr14:113812793-113857380	rno-miR-328b-3p	1	1	1	1
rat_circ:chr14:113812793-113857380	rno-miR-122-5p	1	1	1	1
rat_circ:chr14:113812793-113857380	rno-miR-188-3p	1	1	1	1
rat_circ:chr14:113812793-113857380	rno-miR-370-3p	1	1	1	1
rat_circ:chr14:113812793-113857380	rno-miR-23a-5p	1	1	1	1
rat_circ:chr14:113812793-113857380	rno-miR-652-5p	1	1	1	1
rat_circ:chr14:113812793-113857380	rno-miR-299a-5p	1	1	1	1
rat_circ:chr14:113812793-113857380	rno-miR-98-3p	1	1	1	1
rat_circ:chr14:113812793-113857380	rno-miR-200c-5p	1	1	1	1
rat_circ:chr14:113812793-113857380	rno-miR-16-5p	1	1	1	1
rat_circ:chr14:113812793-113857380	rno-miR-667-5p	1	1	0	1
rat_circ:chr14:113812793-113857380	rno-miR-103-2-5p	1	1	0	1
rat_circ:chr14:113812793-113857380	rno-miR-429	1	1	1	1
rat_circ:chr14:113812793-113857380	rno-miR-485-3p	1	1	1	1
rat_circ:chr14:113812793-113857380	rno-miR-129-5p	1	1	1	1
rat_circ:chr14:113812793-113857380	rno-miR-343	1	1	1	1
rat_circ:chr14:113812793-113857380	rno-miR-347	1	1	1	1
rat_circ:chr14:113812793-113857380	rno-miR-346	1	1	0	1
rat_circ:chr14:113812793-113857380	rno-miR-23b-5p	1	1	0	1
rat_circ:chr14:113812793-113857380	rno-miR-6332	1	1	1	1
rat_circ:chr14:113812793-113857380	rno-miR-3064-3p	1	1	0	1
rat_circ:chr14:113812793-113857380	rno-miR-337-5p	1	1	0	1
rat_circ:chr14:113812793-113857380	rno-miR-411-3p	1	1	1	1
rat_circ:chr14:113812793-113857380	rno-miR-217-5p	1	1	1	1
rat_circ:chr14:113812793-113857380	rno-miR-3583-3p	1	1	1	1
rat_circ:chr14:113812793-113857380	rno-miR-326-3p	1	1	1	1
rat_circ:chr14:113812793-113857380	rno-miR-451-5p	1	1	0	1
rat_circ:chr14:113812793-113857380	rno-miR-702-3p	1	1	0	1
rat_circ:chr14:113812793-113857380	rno-miR-664-1-5p	1	1	1	1
rat_circ:chr14:113812793-113857380	rno-miR-301a-3p	1	1	1	1
rat_circ:chr14:113812793-113857380	rno-miR-758-3p	1	1	1	1
rat_circ:chr14:113812793-113857380	rno-miR-30a-3p	1	1	1	1
rat_circ:chr14:113812793-113857380	rno-let-7e-5p	1	1	0	1
rat_circ:chr14:113812793-113857380	rno-miR-324-5p	1	1	1	1
rat_circ:chr14:113812793-113857380	rno-miR-200b-3p	1	1	1	1
rat_circ:chr14:113812793-113857380	rno-miR-325-3p	1	1	0	1
rat_circ:chr14:113812793-113857380	rno-miR-19a-5p	1	1	0	1
rat_circ:chr14:113812793-113857380	rno-miR-382-3p	1	1	1	1
rat_circ:chr14:113812793-113857380	rno-miR-9a-5p	1	1	1	1
rat_circ:chr14:113812793-113857380	rno-miR-344a-3p	1	1	1	1
rat_circ:chr14:113812793-113857380	rno-miR-770-3p	1	1	0	1
rat_circ:chr14:113812793-113857380	rno-miR-192-3p	1	1	1	1
rat_circ:chr14:113812793-113857380	rno-miR-196c-3p	1	1	1	1
rat_circ:chr14:113812793-113857380	rno-miR-30c-5p	1	1	0	1
rat_circ:chr14:113812793-113857380	rno-miR-185-3p	1	1	1	1
rat_circ:chr14:113812793-113857380	rno-miR-208b-5p	1	1	1	1
rat_circ:chr14:113812793-113857380	rno-miR-3593-3p	1	1	1	1
rat_circ:chr14:113812793-113857380	rno-miR-150-5p	1	1	1	1
rat_circ:chr14:113812793-113857380	rno-miR-25-5p	1	1	0	1
rat_circ:chr14:113812793-113857380	rno-miR-336-5p	1	1	1	1
rat_circ:chr14:113812793-113857380	rno-miR-194-5p	1	1	1	1
rat_circ:chr14:113812793-113857380	rno-miR-29c-3p	1	1	1	1
rat_circ:chr14:113812793-113857380	rno-miR-3585-3p	1	1	0	1
rat_circ:chr14:113812793-113857380	rno-miR-193a-3p	1	1	0	1
rat_circ:chr14:113812793-113857380	rno-miR-9b-5p	1	1	0	1
rat_circ:chr14:113812793-113857380	rno-miR-543-5p	1	1	1	1
rat_circ:chr14:113812793-113857380	rno-miR-328a-5p	1	1	1	1
rat_circ:chr14:113812793-113857380	rno-miR-363-3p	1	1	0	1
rat_circ:chr14:113812793-113857380	rno-miR-410-3p	1	1	1	1
rat_circ:chr14:113812793-113857380	rno-miR-1298	0	1	1	1
rat_circ:chr14:113812793-113857380	rno-miR-27a-3p	1	1	1	1
rat_circ:chr14:113812793-113857380	rno-miR-434-3p	1	1	0	1
rat_circ:chr14:113812793-113857380	rno-miR-496-3p	1	1	1	1
rat_circ:chr14:113812793-113857380	rno-miR-653-5p	1	1	1	1
rat_circ:chr14:113812793-113857380	rno-miR-201-5p	1	1	1	1
rat_circ:chr14:113812793-113857380	rno-miR-761	1	1	1	1
rat_circ:chr14:113812793-113857380	rno-miR-762	1	1	0	1
rat_circ:chr14:113812793-113857380	rno-miR-672-5p	1	1	0	1
rat_circ:chr14:113812793-113857380	rno-miR-880-5p	1	1	1	1
rat_circ:chr14:113812793-113857380	rno-miR-3543	1	1	1	1
rat_circ:chr14:113812793-113857380	rno-miR-568	1	1	1	1
rat_circ:chr14:113812793-113857380	rno-miR-3544	1	1	1	1
rat_circ:chr14:113812793-113857380	rno-miR-3547	1	1	1	1
rat_circ:chr14:113812793-113857380	rno-miR-3546	1	1	1	1
rat_circ:chr14:113812793-113857380	rno-miR-495	1	1	1	1
rat_circ:chr14:113812793-113857380	rno-miR-3548	1	1	1	1
rat_circ:chr14:113812793-113857380	rno-miR-3084c-3p	1	1	1	1
rat_circ:chr14:113812793-113857380	rno-miR-760-5p	1	1	1	1
rat_circ:chr14:113812793-113857380	rno-miR-181a-5p	1	1	1	1
rat_circ:chr14:113812793-113857380	rno-miR-500-3p	1	1	1	1
rat_circ:chr14:113812793-113857380	rno-miR-196a-5p	1	1	0	1
rat_circ:chr14:113812793-113857380	rno-miR-224-3p	1	1	1	1
rat_circ:chr14:113812793-113857380	rno-miR-216a-5p	1	1	0	1
rat_circ:chr14:113812793-113857380	rno-miR-7578	0	1	1	1
rat_circ:chr14:113812793-113857380	rno-miR-125a-5p	1	1	1	1
rat_circ:chr14:113812793-113857380	rno-miR-3065-3p	1	1	1	1
rat_circ:chr14:113812793-113857380	rno-miR-199a-3p	1	1	1	1
rat_circ:chr14:113812793-113857380	rno-miR-92a-1-5p	1	1	1	1
rat_circ:chr14:113812793-113857380	rno-miR-137-3p	1	1	0	1
rat_circ:chr14:113812793-113857380	rno-miR-879-3p	1	1	1	1
rat_circ:chr14:113812793-113857380	rno-miR-503-3p	1	1	0	1
rat_circ:chr14:113812793-113857380	rno-miR-222-5p	1	1	1	1
rat_circ:chr14:113812793-113857380	rno-miR-130b-3p	1	1	1	1
rat_circ:chr14:113812793-113857380	rno-miR-204-3p	1	1	1	1
rat_circ:chr14:113812793-113857380	rno-let-7a-5p	1	1	0	1
rat_circ:chr14:113812793-113857380	rno-miR-452-3p	1	1	1	1
rat_circ:chr14:113812793-113857380	rno-let-7i-3p	1	1	1	1
rat_circ:chr14:113812793-113857380	rno-miR-292-5p	1	1	1	1
rat_circ:chr14:113812793-113857380	rno-miR-489-5p	1	1	0	1
rat_circ:chr14:113812793-113857380	rno-miR-494-5p	1	1	1	1
rat_circ:chr14:113812793-113857380	rno-miR-133c	1	1	1	1
rat_circ:chr14:113812793-113857380	rno-miR-27b-3p	1	1	1	1
rat_circ:chr14:113812793-113857380	rno-miR-155-3p	0	1	1	1
rat_circ:chr14:113812793-113857380	rno-miR-486	1	1	1	1
rat_circ:chr14:113812793-113857380	rno-miR-148b-3p	1	1	1	1
rat_circ:chr14:113812793-113857380	rno-miR-183-5p	1	1	0	1
rat_circ:chr14:113812793-113857380	rno-miR-3551-5p	1	1	1	1
rat_circ:chr14:113812793-113857380	rno-miR-338-3p	1	1	1	1
rat_circ:chr14:113812793-113857380	rno-miR-483-3p	1	1	1	1
rat_circ:chr14:113812793-113857380	rno-miR-935	1	1	1	1
rat_circ:chr14:113812793-113857380	rno-miR-290	1	1	1	1
rat_circ:chr14:113812793-113857380	rno-miR-153-3p	1	1	1	1
rat_circ:chr14:113812793-113857380	rno-miR-148a-3p	1	1	1	1
rat_circ:chr14:113812793-113857380	rno-miR-376c-5p	1	1	1	1
rat_circ:chr14:113812793-113857380	rno-miR-34b-5p	1	1	1	1
rat_circ:chr14:113812793-113857380	rno-miR-10b-5p	1	1	1	1
rat_circ:chr14:113812793-113857380	rno-miR-376b-3p	1	1	0	1
rat_circ:chr14:113812793-113857380	rno-miR-450b-3p	1	1	1	1
rat_circ:chr14:113812793-113857380	rno-miR-133a-3p	1	1	1	1
rat_circ:chr14:113812793-113857380	rno-let-7g-5p	1	1	0	1
rat_circ:chr14:113812793-113857380	rno-miR-488-5p	1	1	0	1
rat_circ:chr14:113812793-113857380	rno-let-7b-5p	1	1	0	1
rat_circ:chr14:113812793-113857380	rno-miR-17-2-3p	1	1	1	1
rat_circ:chr14:113812793-113857380	rno-miR-3588	1	1	1	1
rat_circ:chr14:113812793-113857380	rno-miR-181b-2-3p	1	1	1	1
rat_circ:chr14:113812793-113857380	rno-miR-3552	1	1	0	1
rat_circ:chr14:113812793-113857380	rno-miR-1896	1	1	1	1
rat_circ:chr14:113812793-113857380	rno-let-7d-5p	1	1	0	1
rat_circ:chr14:113812793-113857380	rno-miR-181b-1-3p	1	1	1	1
rat_circ:chr14:113812793-113857380	rno-miR-21-3p	1	1	1	1
rat_circ:chr14:113812793-113857380	rno-miR-466c-3p	1	1	1	1
rat_circ:chr14:113812793-113857380	rno-miR-293-5p	1	1	1	1
rat_circ:chr14:113812793-113857380	rno-miR-126a-5p	1	1	1	1
rat_circ:chr14:113812793-113857380	rno-miR-96-3p	1	1	1	1
rat_circ:chr14:113812793-113857380	rno-miR-409a-5p	1	1	1	1
rat_circ:chr14:113812793-113857380	rno-miR-210-5p	1	1	1	1
rat_circ:chr14:113812793-113857380	rno-miR-582-3p	1	1	1	1
rat_circ:chr14:113812793-113857380	rno-miR-101a-5p	1	1	1	1
rat_circ:chr14:113812793-113857380	rno-miR-374-5p	1	1	1	1
rat_circ:chr14:113812793-113857380	rno-miR-22-3p	1	1	1	1
rat_circ:chr14:113812793-113857380	rno-miR-484	1	1	1	1
rat_circ:chr14:113812793-113857380	rno-miR-425-3p	1	1	0	1
rat_circ:chr14:113812793-113857380	rno-miR-221-3p	1	1	0	1
rat_circ:chr14:113812793-113857380	rno-miR-153-5p	1	1	1	1
rat_circ:chr14:113812793-113857380	rno-miR-3575	1	1	1	1
rat_circ:chr14:113812793-113857380	rno-miR-34a-5p	1	1	1	1
rat_circ:chr14:113812793-113857380	rno-miR-301a-5p	1	1	1	1
rat_circ:chr14:113812793-113857380	rno-miR-448-5p	1	1	1	1
rat_circ:chr14:113812793-113857380	rno-miR-409a-3p	1	1	0	1
rat_circ:chr14:113812793-113857380	rno-miR-743b-3p	1	1	1	1
rat_circ:chr14:113812793-113857380	rno-miR-433-3p	1	1	1	1
rat_circ:chr14:113812793-113857380	rno-miR-181c-3p	1	1	0	1
rat_circ:chr14:113812793-113857380	rno-miR-455-3p	1	1	1	1
rat_circ:chr14:113812793-113857380	rno-miR-340-5p	1	1	1	1
rat_circ:chr14:113812793-113857380	rno-miR-92b-3p	1	1	0	1
rat_circ:chr14:113812793-113857380	rno-miR-331-5p	1	1	1	1
rat_circ:chr14:113812793-113857380	rno-miR-329-5p	1	1	0	1
rat_circ:chr14:113812793-113857380	rno-miR-362-3p	1	1	1	1
rat_circ:chr14:113812793-113857380	rno-miR-466b-4-3p	1	1	1	1
rat_circ:chr14:113812793-113857380	rno-miR-3085	1	1	1	1
rat_circ:chr14:113812793-113857380	rno-miR-742-5p	1	1	1	1
rat_circ:chr14:113812793-113857380	rno-miR-465-5p	1	1	1	1
rat_circ:chr14:113812793-113857380	rno-miR-3579	1	1	0	1
rat_circ:chr14:113812793-113857380	rno-miR-3473	1	1	1	1
rat_circ:chr14:113812793-113857380	rno-miR-20a-5p	1	1	1	1
rat_circ:chr14:113812793-113857380	rno-miR-3570	1	1	1	1
rat_circ:chr14:113812793-113857380	rno-miR-632	1	1	1	1
rat_circ:chr14:113812793-113857380	rno-miR-3572	1	1	1	1
rat_circ:chr14:113812793-113857380	rno-miR-130a-3p	1	1	1	1
rat_circ:chr14:113812793-113857380	rno-miR-3574	1	1	0	1
rat_circ:chr14:113812793-113857380	rno-miR-211-5p	1	1	1	1
rat_circ:chr14:113812793-113857380	rno-miR-125b-5p	1	1	1	1
rat_circ:chr14:113812793-113857380	rno-miR-3577	1	1	0	1
rat_circ:chr14:113812793-113857380	rno-miR-708-5p	1	1	0	1
rat_circ:chr14:113812793-113857380	rno-miR-3586-3p	1	1	1	1
rat_circ:chr14:113812793-113857380	rno-miR-423-3p	1	1	0	1
rat_circ:chr14:113812793-113857380	rno-miR-124-5p	1	1	0	1
rat_circ:chr14:113812793-113857380	rno-miR-351-3p	1	1	1	1
rat_circ:chr14:113812793-113857380	rno-miR-20b-5p	1	1	1	1
rat_circ:chr14:113812793-113857380	rno-miR-191a-5p	1	1	0	1
rat_circ:chr14:113812793-113857380	rno-miR-539-3p	1	0	1	1
rat_circ:chr14:113812793-113857380	rno-let-7c-2-3p	1	1	1	1
rat_circ:chr14:113812793-113857380	rno-miR-133b-3p	1	1	1	1
rat_circ:chr14:113812793-113857380	rno-miR-379-3p	1	1	1	1
rat_circ:chr14:113812793-113857380	rno-miR-300-5p	1	1	1	1
rat_circ:chr14:113812793-113857380	rno-miR-212-5p	1	1	1	1
rat_circ:chr14:113812793-113857380	rno-miR-450a-3p	1	1	0	1
rat_circ:chr14:113812793-113857380	rno-miR-200a-5p	1	1	1	1
rat_circ:chr14:113812793-113857380	rno-miR-501-5p	1	1	1	1
rat_circ:chr14:113812793-113857380	rno-miR-1-5p	1	1	1	1
rat_circ:chr14:113812793-113857380	rno-miR-500-5p	1	1	1	1
rat_circ:chr14:113812793-113857380	rno-miR-134-3p	1	1	1	1
rat_circ:chr14:113812793-113857380	rno-miR-135a-3p	1	1	1	1
rat_circ:chr14:113812793-113857380	rno-miR-592	1	1	1	1
rat_circ:chr14:113812793-113857380	rno-miR-140-3p	1	1	1	1
rat_circ:chr14:113812793-113857380	rno-miR-139-5p	1	1	1	1
rat_circ:chr14:113812793-113857380	rno-miR-298-5p	1	1	1	1
rat_circ:chr14:113812793-113857380	rno-miR-152-3p	1	1	1	1
rat_circ:chr14:113812793-113857380	rno-miR-350	1	1	1	1
rat_circ:chr14:113812793-113857380	rno-miR-352	1	1	1	1
rat_circ:chr14:113812793-113857380	rno-miR-106b-3p	1	1	0	1
rat_circ:chr14:113812793-113857380	rno-miR-294	1	1	1	1
rat_circ:chr14:113812793-113857380	rno-miR-297	1	1	1	1
rat_circ:chr14:113812793-113857380	rno-miR-34c-5p	1	1	1	1
rat_circ:chr14:113812793-113857380	rno-miR-3558-5p	1	1	0	1
rat_circ:chr14:113812793-113857380	rno-miR-872-5p	1	1	1	1
rat_circ:chr14:113812793-113857380	rno-miR-541-5p	1	1	1	1
rat_circ:chr14:113812793-113857380	rno-miR-345-5p	1	1	1	1
rat_circ:chr14:113812793-113857380	rno-miR-15a-5p	1	1	1	1
rat_circ:chr14:113812793-113857380	rno-miR-449a-3p	1	1	1	1
rat_circ:chr14:113812793-113857380	rno-miR-339-3p	1	1	0	1
rat_circ:chr14:113812793-113857380	rno-miR-377-3p	1	1	0	1
rat_circ:chr14:113812793-113857380	rno-miR-143-3p	1	1	1	1
rat_circ:chr14:113812793-113857380	rno-miR-127-5p	1	1	1	1
rat_circ:chr14:113812793-113857380	rno-miR-384-3p	1	1	1	1
rat_circ:chr14:113812793-113857380	rno-miR-203b-3p	1	1	1	1
rat_circ:chr14:113812793-113857380	rno-miR-5132-3p	1	1	0	1
rat_circ:chr14:113812793-113857380	rno-miR-188-5p	1	1	1	1
rat_circ:chr14:113812793-113857380	rno-miR-145-5p	1	1	1	1
rat_circ:chr14:113812793-113857380	rno-miR-296-5p	1	1	0	1
rat_circ:chr14:113812793-113857380	rno-miR-16-3p	1	1	1	1
rat_circ:chr14:113812793-113857380	rno-miR-200c-3p	1	1	1	1
rat_circ:chr14:113812793-113857380	rno-miR-871-5p	1	1	1	1
rat_circ:chr14:113812793-113857380	rno-miR-107-5p	1	1	0	1
rat_circ:chr14:113812793-113857380	rno-miR-883-5p	1	1	1	1
rat_circ:chr14:113812793-113857380	rno-miR-1188-3p	1	1	0	1
rat_circ:chr14:113812793-113857380	rno-miR-149-5p	1	1	1	1
rat_circ:chr14:113812793-113857380	rno-miR-544-5p	1	0	1	1
rat_circ:chr14:113812793-113857380	rno-miR-92a-2-5p	1	1	1	1
rat_circ:chr14:113812793-113857380	rno-miR-30b-3p	1	1	1	1
rat_circ:chr14:113812793-113857380	rno-miR-190a-5p	1	1	0	1
rat_circ:chr14:113812793-113857380	rno-let-7c-1-3p	1	1	1	1
rat_circ:chr14:113812793-113857380	rno-miR-880-3p	1	1	1	1
rat_circ:chr14:113812793-113857380	rno-miR-3068-3p	1	1	1	1
rat_circ:chr14:113812793-113857380	rno-miR-17-1-3p	1	1	1	1
rat_circ:chr14:113812793-113857380	rno-miR-369-3p	1	0	1	1
rat_circ:chr14:113812793-113857380	rno-miR-674-5p	1	1	1	1
rat_circ:chr14:113812793-113857380	rno-miR-501-3p	1	1	1	1
rat_circ:chr14:113812793-113857380	rno-miR-378a-5p	1	1	1	1
rat_circ:chr14:113812793-113857380	rno-miR-344i	1	1	1	1
rat_circ:chr14:113812793-113857380	rno-miR-15b-5p	1	1	1	1
rat_circ:chr14:113812793-113857380	rno-miR-320-5p	1	1	1	1
rat_circ:chr14:113812793-113857380	rno-miR-471-3p	1	1	1	1
rat_circ:chr14:113812793-113857380	rno-miR-3559-3p	1	1	1	1
rat_circ:chr14:113812793-113857380	rno-miR-382-5p	1	1	1	1
rat_circ:chr14:113812793-113857380	rno-miR-675-3p	1	1	1	1
rat_circ:chr14:113812793-113857380	rno-miR-676	1	1	0	1
rat_circ:chr14:113812793-113857380	rno-miR-192-5p	1	1	1	1
rat_circ:chr14:113812793-113857380	rno-miR-671	1	1	0	1
rat_circ:chr14:113812793-113857380	rno-miR-196c-5p	1	1	0	1
rat_circ:chr14:113812793-113857380	rno-miR-3068-5p	1	1	1	1
rat_circ:chr14:113812793-113857380	rno-miR-185-5p	1	1	1	1
rat_circ:chr14:113812793-113857380	rno-miR-196b-3p	1	1	0	1
rat_circ:chr14:113812793-113857380	rno-miR-678	1	1	0	1
rat_circ:chr14:113812793-113857380	rno-miR-34c-3p	1	1	1	1
rat_circ:chr14:113812793-113857380	rno-miR-1199-5p	1	1	1	1
rat_circ:chr14:113812793-113857380	rno-miR-361-3p	1	1	1	1
rat_circ:chr14:113812793-113857380	rno-miR-295-5p	1	1	1	1
rat_circ:chr14:113812793-113857380	rno-miR-741-5p	1	1	1	1
rat_circ:chr14:113812793-113857380	rno-miR-1956-3p	1	1	1	1
rat_circ:chr14:113812793-113857380	rno-miR-135b-3p	1	1	1	1
rat_circ:chr14:113812793-113857380	rno-miR-30e-3p	1	1	1	1
rat_circ:chr14:113812793-113857380	rno-miR-3592	1	1	0	1
rat_circ:chr14:113812793-113857380	rno-miR-1249	1	1	0	1
rat_circ:chr14:113812793-113857380	rno-miR-128-3p	1	1	1	1
rat_circ:chr14:113812793-113857380	rno-miR-3591	1	1	1	1
rat_circ:chr14:113812793-113857380	rno-miR-3595	1	1	1	1
rat_circ:chr14:113812793-113857380	rno-miR-136-5p	1	1	1	1
rat_circ:chr14:113812793-113857380	rno-miR-330-3p	1	1	1	1
rat_circ:chr14:113812793-113857380	rno-miR-187-5p	1	1	0	1
rat_circ:chr14:113812793-113857380	rno-miR-3584-5p	1	1	0	1
rat_circ:chr14:113812793-113857380	rno-miR-186-5p	1	1	1	1
rat_circ:chr14:113812793-113857380	rno-miR-653-3p	1	1	1	1
rat_circ:chr14:113812793-113857380	rno-miR-201-3p	1	1	1	1
rat_circ:chr14:113812793-113857380	rno-miR-3573-5p	1	1	0	1
rat_circ:chr14:113812793-113857380	rno-miR-1912-3p	1	1	1	1
rat_circ:chr14:113812793-113857380	rno-miR-291a-3p	1	1	1	1
rat_circ:chr14:113812793-113857380	rno-miR-497-3p	1	1	0	1
rat_circ:chr14:113812793-113857380	rno-miR-1839-5p	1	1	0	1
rat_circ:chr14:113812793-113857380	rno-miR-203a-3p	1	1	1	1
rat_circ:chr14:113812793-113857380	rno-miR-505-3p	1	1	1	1
rat_circ:chr14:113812793-113857380	rno-miR-202-3p	1	1	0	1
rat_circ:chr14:113812793-113857380	rno-miR-196a-3p	1	1	0	1
rat_circ:chr14:113812793-113857380	rno-miR-18a-5p	1	1	1	1
rat_circ:chr14:113812793-113857380	rno-miR-33-5p	1	1	1	1
rat_circ:chr14:113812793-113857380	rno-miR-540-3p	1	1	0	1
rat_circ:chr14:113812793-113857380	rno-miR-224-5p	1	1	1	1
rat_circ:chr14:113812793-113857380	rno-miR-1843b-5p	1	1	0	1
rat_circ:chr14:113812793-113857380	rno-miR-28-5p	1	1	0	1
rat_circ:chr14:113812793-113857380	rno-miR-323-5p	0	1	1	1
rat_circ:chr14:113812793-113857380	rno-miR-450a-5p	1	1	0	1
rat_circ:chr14:113812793-113857380	rno-miR-322-5p	1	1	1	1
rat_circ:chr14:113812793-113857380	rno-miR-3065-5p	1	0	1	1
rat_circ:chr14:113812793-113857380	rno-miR-134-5p	1	1	1	1
rat_circ:chr14:113812793-113857380	rno-miR-3084b-5p	1	1	1	1
rat_circ:chr14:113812793-113857380	rno-miR-10a-3p	1	1	1	1
rat_circ:chr14:113812793-113857380	rno-miR-488-3p	1	1	1	1
rat_circ:chr14:113812793-113857380	rno-miR-3556a	1	1	1	1
rat_circ:chr14:113812793-113857380	rno-miR-6334	1	1	1	1
rat_circ:chr14:113812793-113857380	rno-miR-122-3p	1	1	1	1
rat_circ:chr14:113812793-113857380	rno-miR-383-3p	1	1	1	1
rat_circ:chr14:113812793-113857380	rno-miR-130b-5p	1	1	1	1
rat_circ:chr14:113812793-113857380	rno-miR-31b	1	1	0	1
rat_circ:chr14:113812793-113857380	rno-miR-802-5p	1	1	1	1
rat_circ:chr14:113812793-113857380	rno-miR-421-3p	1	1	1	1
rat_circ:chr14:113812793-113857380	rno-miR-452-5p	1	1	1	1
rat_circ:chr14:113812793-113857380	rno-miR-6331	1	1	1	1
rat_circ:chr14:113812793-113857380	rno-miR-412-5p	1	1	1	1
rat_circ:chr14:113812793-113857380	rno-miR-494-3p	1	1	1	1
rat_circ:chr14:113812793-113857380	rno-miR-6330	1	1	1	1
rat_circ:chr14:113812793-113857380	rno-miR-1306-5p	1	1	0	1
rat_circ:chr14:113812793-113857380	rno-miR-6333	1	1	1	1
rat_circ:chr14:113812793-113857380	rno-miR-6319	1	1	1	1
rat_circ:chr14:113812793-113857380	rno-miR-6318	1	1	0	1
rat_circ:chr14:113812793-113857380	rno-miR-6317	1	1	0	1
rat_circ:chr14:113812793-113857380	rno-miR-6316	1	1	1	1
rat_circ:chr14:113812793-113857380	rno-miR-6315	1	1	0	1
rat_circ:chr14:113812793-113857380	rno-miR-6314	1	1	1	1
rat_circ:chr14:113812793-113857380	rno-miR-337-3p	1	1	1	1
rat_circ:chr14:113812793-113857380	rno-miR-673-5p	1	1	1	1
rat_circ:chr14:113812793-113857380	rno-miR-547-5p	1	1	1	1
rat_circ:chr14:113812793-113857380	rno-miR-873-3p	1	1	1	1
rat_circ:chr14:113812793-113857380	rno-miR-138-2-3p	1	1	0	1
rat_circ:chr14:113812793-113857380	rno-miR-881-3p	1	1	1	1
rat_circ:chr14:113812793-113857380	rno-miR-349	1	1	0	1
rat_circ:chr14:113812793-113857380	rno-miR-19b-2-5p	1	1	1	1
rat_circ:chr14:113812793-113857380	rno-miR-30a-5p	1	1	0	1
rat_circ:chr14:113812793-113857380	rno-miR-3557-3p	1	1	1	1
rat_circ:chr14:113812793-113857380	rno-miR-199a-5p	1	1	1	1
rat_circ:chr14:113812793-113857380	rno-miR-542-5p	1	1	0	1
rat_circ:chr14:113812793-113857380	rno-miR-532-5p	1	1	1	1
rat_circ:chr14:113812793-113857380	rno-miR-802-3p	1	1	1	1
rat_circ:chr14:113812793-113857380	rno-miR-142-3p	1	1	1	1
rat_circ:chr14:113812793-113857380	rno-miR-17-5p	1	1	1	1
rat_circ:chr14:113812793-113857380	rno-miR-200b-5p	1	1	1	1
rat_circ:chr14:113812793-113857380	rno-miR-487b-5p	1	1	1	1
rat_circ:chr14:113812793-113857380	rno-miR-449a-5p	1	1	1	1
rat_circ:chr14:113812793-113857380	rno-miR-10b-3p	1	1	1	1
rat_circ:chr14:113812793-113857380	rno-miR-103-3p	1	1	1	1
rat_circ:chr14:113812793-113857380	rno-miR-190b-5p	1	1	0	1
rat_circ:chr14:113812793-113857380	rno-miR-344a-5p	1	1	1	1
rat_circ:chr14:113812793-113857380	rno-miR-770-5p	1	1	1	1
rat_circ:chr14:113812793-113857380	rno-miR-146a-3p	1	1	0	1
rat_circ:chr14:113812793-113857380	rno-let-7g-3p	1	1	1	1
rat_circ:chr14:113812793-113857380	rno-miR-3569	1	1	1	1
rat_circ:chr14:113812793-113857380	rno-miR-191b	1	1	0	1
rat_circ:chr14:113812793-113857380	rno-miR-499-3p	1	1	1	1
rat_circ:chr14:113812793-113857380	rno-miR-490-3p	1	1	1	1
rat_circ:chr14:113812793-113857380	rno-miR-455-5p	1	1	1	1
rat_circ:chr14:113812793-113857380	rno-miR-24-1-5p	1	1	1	1
rat_circ:chr14:113812793-113857380	rno-miR-450b-5p	1	1	0	1
rat_circ:chr14:113812793-113857380	rno-miR-3557-5p	1	1	1	1
rat_circ:chr14:113812793-113857380	rno-miR-25-3p	1	1	0	1
rat_circ:chr14:113812793-113857380	rno-let-7f-5p	1	1	0	1
rat_circ:chr14:113812793-113857380	rno-miR-598-3p	1	1	1	1
rat_circ:chr14:113812793-113857380	rno-miR-30b-5p	1	1	0	1
rat_circ:chr14:113812793-113857380	rno-miR-449c-5p	1	1	1	1
rat_circ:chr14:113812793-113857380	rno-miR-598-5p	0	1	1	1
rat_circ:chr14:113812793-113857380	rno-miR-1193-3p	1	1	1	1
rat_circ:chr14:113812793-113857380	rno-miR-141-3p	1	1	1	1
rat_circ:chr14:113812793-113857380	rno-miR-31a-3p	1	1	1	1
rat_circ:chr14:113812793-113857380	rno-miR-1188-5p	1	1	1	1
rat_circ:chr14:113812793-113857380	rno-let-7d-3p	1	1	0	1
rat_circ:chr14:113812793-113857380	rno-miR-3562	1	1	1	1
rat_circ:chr14:113812793-113857380	rno-miR-7a-1-3p	1	1	1	1
rat_circ:chr14:113812793-113857380	rno-miR-21-5p	1	1	1	1
rat_circ:chr14:113812793-113857380	rno-miR-328a-3p	1	1	1	1
rat_circ:chr14:113812793-113857380	rno-miR-363-5p	1	1	1	1
rat_circ:chr14:113812793-113857380	rno-miR-410-5p	1	1	1	1
rat_circ:chr14:113812793-113857380	rno-miR-3099	1	1	1	1
rat_circ:chr14:113812793-113857380	rno-miR-628	1	1	0	1
rat_circ:chr14:113812793-113857380	rno-miR-29b-3p	1	1	1	1
rat_circ:chr14:113812793-113857380	rno-miR-3568	1	1	1	1
rat_circ:chr14:113812793-113857380	rno-miR-125b-2-3p	1	1	1	1
rat_circ:chr14:113812793-113857380	rno-miR-3560	1	1	1	1
rat_circ:chr14:113812793-113857380	rno-miR-3566	1	1	1	1
rat_circ:chr14:113812793-113857380	rno-miR-101a-3p	1	1	1	1
rat_circ:chr5:103106261-103201011	rno-miR-3559-5p	1	1	1	1
rat_circ:chr5:103106261-103201011	rno-miR-551b-3p	1	1	0	1
rat_circ:chr5:103106261-103201011	rno-miR-760-3p	1	1	1	1
rat_circ:chr5:103106261-103201011	rno-miR-26a-5p	1	1	1	1
rat_circ:chr5:103106261-103201011	rno-miR-499-5p	1	1	1	1
rat_circ:chr5:103106261-103201011	rno-miR-32-3p	1	1	1	1
rat_circ:chr5:103106261-103201011	rno-miR-215	1	1	1	1
rat_circ:chr5:103106261-103201011	rno-miR-301b-5p	1	1	1	1
rat_circ:chr5:103106261-103201011	rno-miR-221-5p	1	1	1	1
rat_circ:chr5:103106261-103201011	rno-miR-125b-1-3p	1	1	0	1
rat_circ:chr5:103106261-103201011	rno-miR-3596d	1	1	1	1
rat_circ:chr5:103106261-103201011	rno-miR-1843a-3p	1	1	1	1
rat_circ:chr5:103106261-103201011	rno-miR-344g	1	1	0	1
rat_circ:chr5:103106261-103201011	rno-miR-3596a	1	1	1	1
rat_circ:chr5:103106261-103201011	rno-miR-34a-3p	1	1	1	1
rat_circ:chr5:103106261-103201011	rno-miR-3596c	1	1	1	1
rat_circ:chr5:103106261-103201011	rno-miR-3596b	1	1	1	1
rat_circ:chr5:103106261-103201011	rno-miR-30d-3p	1	1	1	1
rat_circ:chr5:103106261-103201011	rno-miR-181c-5p	1	1	1	1
rat_circ:chr5:103106261-103201011	rno-miR-3084a-5p	1	1	1	1
rat_circ:chr5:103106261-103201011	rno-miR-331-3p	1	1	0	1
rat_circ:chr5:103106261-103201011	rno-miR-532-3p	1	1	1	1
rat_circ:chr5:103106261-103201011	rno-miR-24-3p	1	1	0	1
rat_circ:chr5:103106261-103201011	rno-miR-214-3p	1	1	1	1
rat_circ:chr5:103106261-103201011	rno-miR-23a-3p	1	1	1	1
rat_circ:chr5:103106261-103201011	rno-miR-299a-3p	1	1	1	1
rat_circ:chr5:103106261-103201011	rno-miR-20a-3p	1	1	1	1
rat_circ:chr5:103106261-103201011	rno-miR-667-3p	1	1	1	1
rat_circ:chr5:103106261-103201011	rno-miR-3561-5p	1	1	1	1
rat_circ:chr5:103106261-103201011	rno-miR-216b-5p	1	1	1	1
rat_circ:chr5:103106261-103201011	rno-miR-489-3p	1	1	0	1
rat_circ:chr5:103106261-103201011	rno-miR-93-5p	1	1	1	1
rat_circ:chr5:103106261-103201011	rno-miR-138-1-3p	1	1	1	1
rat_circ:chr5:103106261-103201011	rno-miR-511-5p	1	1	1	1
rat_circ:chr5:103106261-103201011	rno-miR-193b-5p	1	1	1	1
rat_circ:chr5:103106261-103201011	rno-miR-378b	1	1	1	1
rat_circ:chr5:103106261-103201011	rno-miR-3064-5p	1	1	0	1
rat_circ:chr5:103106261-103201011	rno-miR-216b-3p	1	1	1	1
rat_circ:chr5:103106261-103201011	rno-miR-3564	1	1	1	1
rat_circ:chr5:103106261-103201011	rno-miR-217-3p	1	1	1	1
rat_circ:chr5:103106261-103201011	rno-miR-1b	1	1	1	1
rat_circ:chr5:103106261-103201011	rno-miR-206-3p	1	1	1	1
rat_circ:chr5:103106261-103201011	rno-miR-151-5p	1	1	0	1
rat_circ:chr5:103106261-103201011	rno-miR-124-3p	1	1	1	1
rat_circ:chr5:103106261-103201011	rno-miR-6215	1	1	0	1
rat_circ:chr5:103106261-103201011	rno-miR-451-3p	1	1	1	1
rat_circ:chr5:103106261-103201011	rno-miR-702-5p	1	1	1	1
rat_circ:chr5:103106261-103201011	rno-miR-191a-3p	1	1	1	1
rat_circ:chr5:103106261-103201011	rno-miR-679	1	1	1	1
rat_circ:chr5:103106261-103201011	rno-miR-539-5p	1	1	1	1
rat_circ:chr5:103106261-103201011	rno-miR-338-5p	1	1	1	1
rat_circ:chr5:103106261-103201011	rno-miR-483-5p	1	1	0	1
rat_circ:chr5:103106261-103201011	rno-miR-758-5p	1	1	0	1
rat_circ:chr5:103106261-103201011	rno-miR-195-5p	1	1	1	1
rat_circ:chr5:103106261-103201011	rno-miR-92a-3p	1	1	1	1
rat_circ:chr5:103106261-103201011	rno-miR-300-3p	1	1	1	1
rat_circ:chr5:103106261-103201011	rno-miR-3590-3p	1	1	1	1
rat_circ:chr5:103106261-103201011	rno-miR-3084d	1	1	0	1
rat_circ:chr5:103106261-103201011	rno-miR-26b-5p	1	1	1	1
rat_circ:chr5:103106261-103201011	rno-miR-34b-3p	1	1	1	1
rat_circ:chr5:103106261-103201011	rno-miR-325-5p	1	1	1	1
rat_circ:chr5:103106261-103201011	rno-miR-19a-3p	1	1	1	1
rat_circ:chr5:103106261-103201011	rno-miR-3542	1	1	0	1
rat_circ:chr5:103106261-103201011	rno-miR-365-3p	1	1	1	1
rat_circ:chr5:103106261-103201011	rno-miR-342-3p	1	1	1	1
rat_circ:chr5:103106261-103201011	rno-miR-19b-1-5p	1	1	1	1
rat_circ:chr5:103106261-103201011	rno-miR-3593-5p	1	1	0	1
rat_circ:chr5:103106261-103201011	rno-miR-30c-1-3p	1	1	1	1
rat_circ:chr5:103106261-103201011	rno-miR-135a-5p	1	1	1	1
rat_circ:chr5:103106261-103201011	rno-let-7c-5p	1	1	1	1
rat_circ:chr5:103106261-103201011	rno-miR-208b-3p	1	0	1	1
rat_circ:chr5:103106261-103201011	rno-miR-344b-5p	1	1	0	1
rat_circ:chr5:103106261-103201011	rno-let-7b-3p	1	1	1	1
rat_circ:chr5:103106261-103201011	rno-miR-150-3p	1	1	0	1
rat_circ:chr5:103106261-103201011	rno-miR-29a-3p	1	1	0	1
rat_circ:chr5:103106261-103201011	rno-miR-100-3p	1	1	1	1
rat_circ:chr5:103106261-103201011	rno-miR-29b-1-5p	1	1	1	1
rat_circ:chr5:103106261-103201011	rno-miR-194-3p	1	1	1	1
rat_circ:chr5:103106261-103201011	rno-miR-181a-2-3p	1	1	1	1
rat_circ:chr5:103106261-103201011	rno-miR-144-3p	1	1	1	1
rat_circ:chr5:103106261-103201011	rno-miR-872-3p	1	1	1	1
rat_circ:chr5:103106261-103201011	rno-miR-2985	1	1	1	1
rat_circ:chr5:103106261-103201011	rno-miR-193a-5p	1	1	1	1
rat_circ:chr5:103106261-103201011	rno-miR-9b-3p	1	1	1	1
rat_circ:chr5:103106261-103201011	rno-miR-743a-3p	1	1	1	1
rat_circ:chr5:103106261-103201011	rno-miR-15a-3p	1	1	1	1
rat_circ:chr5:103106261-103201011	rno-miR-543-3p	1	1	1	1
rat_circ:chr5:103106261-103201011	rno-miR-19b-3p	1	1	1	1
rat_circ:chr5:103106261-103201011	rno-miR-377-5p	1	1	1	1
rat_circ:chr5:103106261-103201011	rno-miR-218b	1	1	0	1
rat_circ:chr5:103106261-103201011	rno-miR-3561-3p	1	1	1	1
rat_circ:chr5:103106261-103201011	rno-miR-219a-1-3p	1	1	0	1
rat_circ:chr5:103106261-103201011	rno-miR-3580-5p	1	1	1	1
rat_circ:chr5:103106261-103201011	rno-miR-223-5p	1	1	1	1
rat_circ:chr5:103106261-103201011	rno-miR-296-3p	1	1	0	1
rat_circ:chr5:103106261-103201011	rno-miR-187-3p	1	1	1	1
rat_circ:chr5:103106261-103201011	rno-miR-210-3p	1	1	0	1
rat_circ:chr5:103106261-103201011	rno-miR-665	1	1	1	1
rat_circ:chr5:103106261-103201011	rno-miR-154-5p	1	1	1	1
rat_circ:chr5:103106261-103201011	rno-miR-764-3p	1	1	1	1
rat_circ:chr5:103106261-103201011	rno-miR-107-3p	1	1	1	1
rat_circ:chr5:103106261-103201011	rno-miR-883-3p	1	1	0	1
rat_circ:chr5:103106261-103201011	rno-miR-22-5p	1	1	1	1
rat_circ:chr5:103106261-103201011	rno-miR-3075	1	1	1	1
rat_circ:chr5:103106261-103201011	rno-miR-3074	1	1	1	1
rat_circ:chr5:103106261-103201011	rno-miR-376b-5p	1	1	1	1
rat_circ:chr5:103106261-103201011	rno-miR-3072	1	1	1	1
rat_circ:chr5:103106261-103201011	rno-miR-664-3p	1	1	1	1
rat_circ:chr5:103106261-103201011	rno-miR-881-5p	1	1	1	1
rat_circ:chr5:103106261-103201011	rno-miR-216a-3p	1	1	1	1
rat_circ:chr5:103106261-103201011	rno-miR-3587	1	1	1	1
rat_circ:chr5:103106261-103201011	rno-miR-3578	1	1	0	1
rat_circ:chr5:103106261-103201011	rno-miR-448-3p	1	1	1	1
rat_circ:chr5:103106261-103201011	rno-miR-147	1	1	0	1
rat_circ:chr5:103106261-103201011	rno-miR-509-3p	1	1	0	1
rat_circ:chr5:103106261-103201011	rno-miR-3589	1	1	1	1
rat_circ:chr5:103106261-103201011	rno-miR-376a-5p	1	1	0	1
rat_circ:chr5:103106261-103201011	rno-miR-433-5p	1	1	0	1
rat_circ:chr5:103106261-103201011	rno-let-7e-3p	1	1	0	1
rat_circ:chr5:103106261-103201011	rno-miR-132-5p	1	1	0	1
rat_circ:chr5:103106261-103201011	rno-miR-547-3p	1	1	0	1
rat_circ:chr5:103106261-103201011	rno-miR-105	1	1	1	1
rat_circ:chr5:103106261-103201011	rno-miR-879-5p	1	1	0	1
rat_circ:chr5:103106261-103201011	rno-miR-149-3p	1	1	0	1
rat_circ:chr5:103106261-103201011	rno-miR-129-1-3p	1	1	1	1
rat_circ:chr5:103106261-103201011	rno-miR-30c-2-3p	1	1	1	1
rat_circ:chr5:103106261-103201011	rno-miR-222-3p	1	1	1	1
rat_circ:chr5:103106261-103201011	rno-miR-370-5p	1	1	1	1
rat_circ:chr5:103106261-103201011	rno-miR-711	1	1	1	1
rat_circ:chr5:103106261-103201011	rno-miR-3102	1	1	1	1
rat_circ:chr5:103106261-103201011	rno-miR-471-5p	1	1	0	1
rat_circ:chr5:103106261-103201011	rno-miR-130a-5p	1	1	1	1
rat_circ:chr5:103106261-103201011	rno-miR-292-3p	1	1	1	1
rat_circ:chr5:103106261-103201011	rno-miR-219a-2-3p	1	1	0	1
rat_circ:chr5:103106261-103201011	rno-miR-291b	1	1	1	1
rat_circ:chr5:103106261-103201011	rno-miR-27b-5p	1	1	0	1
rat_circ:chr5:103106261-103201011	rno-miR-181a-1-3p	1	1	1	1
rat_circ:chr5:103106261-103201011	rno-miR-23b-3p	1	1	1	1
rat_circ:chr5:103106261-103201011	rno-miR-327	1	1	1	1
rat_circ:chr5:103106261-103201011	rno-miR-411-5p	1	1	1	1
rat_circ:chr5:103106261-103201011	rno-miR-487b-3p	1	1	1	1
rat_circ:chr5:103106261-103201011	rno-miR-326-5p	1	1	0	1
rat_circ:chr5:103106261-103201011	rno-miR-20b-3p	1	1	1	1
rat_circ:chr5:103106261-103201011	rno-miR-183-3p	1	1	1	1
rat_circ:chr5:103106261-103201011	rno-miR-1839-3p	1	1	1	1
rat_circ:chr5:103106261-103201011	rno-miR-379-5p	1	1	1	1
rat_circ:chr5:103106261-103201011	rno-miR-219a-5p	1	1	0	1
rat_circ:chr5:103106261-103201011	rno-miR-466b-3p	1	1	1	1
rat_circ:chr5:103106261-103201011	rno-miR-493-3p	1	1	0	1
rat_circ:chr5:103106261-103201011	rno-miR-551b-5p	1	1	1	1
rat_circ:chr5:103106261-103201011	rno-miR-208a-3p	1	1	1	1
rat_circ:chr5:103106261-103201011	rno-miR-148a-5p	1	1	1	1
rat_circ:chr5:103106261-103201011	rno-miR-291a-5p	1	1	1	1
rat_circ:chr5:103106261-103201011	rno-miR-3084c-5p	1	1	1	1
rat_circ:chr5:103106261-103201011	rno-miR-380-3p	1	1	1	1
rat_circ:chr5:103106261-103201011	rno-miR-98-5p	1	1	1	1
rat_circ:chr5:103106261-103201011	rno-miR-9a-3p	1	1	1	1
rat_circ:chr5:103106261-103201011	rno-miR-3120	1	1	1	1
rat_circ:chr5:103106261-103201011	rno-miR-511-3p	1	1	1	1
rat_circ:chr5:103106261-103201011	rno-miR-193b-3p	1	1	0	1
rat_circ:chr5:103106261-103201011	rno-miR-203a-5p	1	1	1	1
rat_circ:chr5:103106261-103201011	rno-miR-139-3p	1	1	0	1
rat_circ:chr5:103106261-103201011	rno-miR-6328	1	1	0	1
rat_circ:chr5:103106261-103201011	rno-miR-6329	1	1	0	1
rat_circ:chr5:103106261-103201011	rno-miR-431	1	1	1	1
rat_circ:chr5:103106261-103201011	rno-miR-6322	1	1	1	1
rat_circ:chr5:103106261-103201011	rno-miR-6323	1	1	1	1
rat_circ:chr5:103106261-103201011	rno-miR-336-3p	1	1	1	1
rat_circ:chr5:103106261-103201011	rno-miR-6326	1	1	1	1
rat_circ:chr5:103106261-103201011	rno-miR-6327	1	1	1	1
rat_circ:chr5:103106261-103201011	rno-miR-6324	1	1	1	1
rat_circ:chr5:103106261-103201011	rno-miR-6325	1	1	1	1
rat_circ:chr5:103106261-103201011	rno-miR-383-5p	1	1	1	1
rat_circ:chr5:103106261-103201011	rno-miR-218a-5p	1	1	1	1
rat_circ:chr5:103106261-103201011	rno-miR-381-3p	1	1	1	1
rat_circ:chr5:103106261-103201011	rno-miR-323-3p	1	1	1	1
rat_circ:chr5:103106261-103201011	rno-miR-541-3p	1	1	0	1
rat_circ:chr5:103106261-103201011	rno-miR-874-3p	1	1	0	1
rat_circ:chr5:103106261-103201011	rno-miR-496-5p	1	1	0	1
rat_circ:chr5:103106261-103201011	rno-miR-27a-5p	1	1	0	1
rat_circ:chr5:103106261-103201011	rno-miR-127-3p	1	1	0	1
rat_circ:chr5:103106261-103201011	rno-miR-384-5p	1	1	0	1
rat_circ:chr5:103106261-103201011	rno-miR-203b-5p	1	1	1	1
rat_circ:chr5:103106261-103201011	rno-miR-218a-1-3p	1	1	1	1
rat_circ:chr5:103106261-103201011	rno-miR-463-3p	1	1	1	1
rat_circ:chr5:103106261-103201011	rno-miR-672-3p	1	1	1	1
rat_circ:chr5:103106261-103201011	rno-miR-666-3p	1	1	1	1
rat_circ:chr5:103106261-103201011	rno-miR-145-3p	1	1	0	1
rat_circ:chr5:103106261-103201011	rno-miR-344b-1-3p	1	1	1	1
rat_circ:chr5:103106261-103201011	rno-miR-871-3p	1	1	0	1
rat_circ:chr5:103106261-103201011	rno-miR-5132-5p	1	1	1	1
rat_circ:chr5:103106261-103201011	rno-miR-1247-3p	1	1	0	1
rat_circ:chr5:103106261-103201011	rno-miR-504	1	1	0	1
rat_circ:chr5:103106261-103201011	rno-miR-374-3p	1	1	1	1
rat_circ:chr5:103106261-103201011	rno-miR-544-3p	1	1	1	1
rat_circ:chr5:103106261-103201011	rno-miR-99b-3p	1	1	1	1
rat_circ:chr5:103106261-103201011	rno-miR-6320	1	1	1	1
rat_circ:chr5:103106261-103201011	rno-miR-1297	1	1	0	1
rat_circ:chr5:103106261-103201011	rno-miR-6321	1	1	1	1
rat_circ:chr5:103106261-103201011	rno-miR-190a-3p	1	1	1	1
rat_circ:chr5:103106261-103201011	rno-miR-125a-3p	1	1	0	1
rat_circ:chr5:103106261-103201011	rno-miR-195-3p	1	1	1	1
rat_circ:chr5:103106261-103201011	rno-miR-146b-5p	1	1	1	1
rat_circ:chr5:103106261-103201011	rno-miR-743b-5p	1	1	1	1
rat_circ:chr5:103106261-103201011	rno-miR-155-5p	1	1	1	1
rat_circ:chr5:103106261-103201011	rno-miR-1306-3p	1	1	0	1
rat_circ:chr5:103106261-103201011	rno-miR-7b	1	1	1	1
rat_circ:chr5:103106261-103201011	rno-miR-380-5p	1	1	0	1
rat_circ:chr5:103106261-103201011	rno-miR-340-3p	1	1	0	1
rat_circ:chr5:103106261-103201011	rno-miR-137-5p	1	1	0	1
rat_circ:chr5:103106261-103201011	rno-miR-542-3p	1	1	1	1
rat_circ:chr5:103106261-103201011	rno-miR-378a-3p	1	1	1	1
rat_circ:chr5:103106261-103201011	rno-miR-503-5p	1	1	1	1
rat_circ:chr5:103106261-103201011	rno-miR-675-5p	1	1	0	1
rat_circ:chr5:103106261-103201011	rno-miR-3585-5p	1	1	1	1
rat_circ:chr5:103106261-103201011	rno-miR-465-3p	1	1	1	1
rat_circ:chr5:103106261-103201011	rno-miR-204-5p	1	1	1	1
rat_circ:chr5:103106261-103201011	rno-miR-15b-3p	1	1	1	1
rat_circ:chr5:103106261-103201011	rno-miR-320-3p	1	1	1	1
rat_circ:chr5:103106261-103201011	rno-miR-466b-2-3p	1	1	1	1
rat_circ:chr5:103106261-103201011	rno-miR-190b-3p	1	0	1	1
rat_circ:chr5:103106261-103201011	rno-miR-3553	1	1	1	1
rat_circ:chr5:103106261-103201011	rno-miR-3550	1	1	0	1
rat_circ:chr5:103106261-103201011	rno-let-7i-5p	1	1	1	1
rat_circ:chr5:103106261-103201011	rno-miR-615	1	1	0	1
rat_circ:chr5:103106261-103201011	rno-miR-759	1	1	1	1
rat_circ:chr5:103106261-103201011	rno-miR-540-5p	1	1	0	1
rat_circ:chr5:103106261-103201011	rno-miR-708-3p	1	1	1	1
rat_circ:chr5:103106261-103201011	rno-miR-295-3p	1	1	1	1
rat_circ:chr5:103106261-103201011	rno-miR-3586-5p	1	1	1	1
rat_circ:chr5:103106261-103201011	rno-miR-207	1	1	1	1
rat_circ:chr5:103106261-103201011	rno-miR-423-5p	1	1	1	1
rat_circ:chr5:103106261-103201011	rno-miR-205	1	1	1	1
rat_circ:chr5:103106261-103201011	rno-miR-148b-5p	1	1	1	1
rat_circ:chr5:103106261-103201011	rno-miR-3571	1	1	1	1
rat_circ:chr5:103106261-103201011	rno-miR-135b-5p	1	1	1	1
rat_circ:chr5:103106261-103201011	rno-miR-351-5p	1	1	1	1
rat_circ:chr5:103106261-103201011	rno-miR-449c-3p	1	0	1	1
rat_circ:chr5:103106261-103201011	rno-miR-1224	1	1	1	1
rat_circ:chr5:103106261-103201011	rno-miR-218a-2-3p	1	1	0	1
rat_circ:chr5:103106261-103201011	rno-miR-133b-5p	1	1	1	1
rat_circ:chr5:103106261-103201011	rno-miR-1193-5p	1	1	1	1
rat_circ:chr5:103106261-103201011	rno-miR-141-5p	1	1	1	1
rat_circ:chr5:103106261-103201011	rno-miR-31a-5p	1	1	1	1
rat_circ:chr5:103106261-103201011	rno-miR-103-1-5p	1	1	1	1
rat_circ:chr5:103106261-103201011	rno-miR-212-3p	1	1	1	1
rat_circ:chr5:103106261-103201011	rno-miR-330-5p	1	1	1	1
rat_circ:chr5:103106261-103201011	rno-miR-329-3p	1	1	1	1
rat_circ:chr5:103106261-103201011	rno-miR-3576	1	1	0	1
rat_circ:chr5:103106261-103201011	rno-miR-324-3p	1	1	1	1
rat_circ:chr5:103106261-103201011	rno-miR-3573-3p	1	1	1	1
rat_circ:chr5:103106261-103201011	rno-miR-133a-5p	1	1	1	1
rat_circ:chr5:103106261-103201011	rno-miR-3583-5p	1	1	1	1
rat_circ:chr5:103106261-103201011	rno-miR-154-3p	1	1	0	1
rat_circ:chr5:103106261-103201011	rno-miR-1-3p	1	1	1	1
rat_circ:chr5:103106261-103201011	rno-miR-1843a-5p	1	1	1	1
rat_circ:chr5:103106261-103201011	rno-miR-129-2-3p	1	1	1	1
rat_circ:chr5:103106261-103201011	rno-miR-182	1	1	1	1
rat_circ:chr5:103106261-103201011	rno-miR-463-5p	1	1	1	1
rat_circ:chr5:103106261-103201011	rno-miR-664-2-5p	1	1	0	1
rat_circ:chr5:103106261-103201011	rno-miR-140-5p	1	1	1	1
rat_circ:chr5:103106261-103201011	rno-miR-219b	1	1	1	1
rat_circ:chr5:103106261-103201011	rno-miR-152-5p	1	1	0	1
rat_circ:chr5:103106261-103201011	rno-miR-32-5p	1	1	1	1
rat_circ:chr5:103106261-103201011	rno-miR-3541	1	1	1	1
rat_circ:chr5:103106261-103201011	rno-miR-106b-5p	1	1	1	1
rat_circ:chr5:103106261-103201011	rno-miR-33-3p	1	1	1	1
rat_circ:chr5:103106261-103201011	rno-miR-18a-3p	1	1	1	1
rat_circ:chr5:103106261-103201011	rno-miR-126b	1	1	1	1
rat_circ:chr5:103106261-103201011	rno-miR-28-3p	1	1	1	1
rat_circ:chr5:103106261-103201011	rno-miR-138-5p	1	1	1	1
rat_circ:chr5:103106261-103201011	rno-miR-92b-5p	1	1	0	1
rat_circ:chr5:103106261-103201011	rno-miR-582-5p	1	1	1	1
rat_circ:chr5:103106261-103201011	rno-miR-466c-5p	1	1	1	1
rat_circ:chr5:103106261-103201011	rno-miR-3084b-3p	1	1	0	1
rat_circ:chr5:103106261-103201011	rno-miR-409b	1	1	0	1
rat_circ:chr5:103106261-103201011	rno-miR-3084a-3p	1	1	0	1
rat_circ:chr5:103106261-103201011	rno-miR-214-5p	1	1	0	1
rat_circ:chr5:103106261-103201011	rno-miR-3590-5p	1	1	0	1
rat_circ:chr5:103106261-103201011	rno-miR-3549	1	1	0	1
rat_circ:chr5:103106261-103201011	rno-miR-96-5p	1	1	1	1
rat_circ:chr5:103106261-103201011	rno-miR-421-5p	1	1	1	1
rat_circ:chr5:103106261-103201011	rno-miR-345-3p	1	1	1	1
rat_circ:chr5:103106261-103201011	rno-miR-7a-2-3p	1	1	1	1
rat_circ:chr5:103106261-103201011	rno-miR-412-3p	1	1	1	1
rat_circ:chr5:103106261-103201011	rno-miR-666-5p	1	1	0	1
rat_circ:chr5:103106261-103201011	rno-miR-743a-5p	1	1	1	1
rat_circ:chr5:103106261-103201011	rno-miR-425-5p	1	1	1	1
rat_circ:chr5:103106261-103201011	rno-miR-93-3p	1	1	1	1
rat_circ:chr5:103106261-103201011	rno-miR-146b-3p	1	1	1	1
rat_circ:chr5:103106261-103201011	rno-miR-673-3p	1	1	0	1
rat_circ:chr5:103106261-103201011	rno-miR-99a-3p	1	1	1	1
rat_circ:chr5:103106261-103201011	rno-miR-206-5p	1	1	1	1
rat_circ:chr5:103106261-103201011	rno-miR-151-3p	1	1	0	1
rat_circ:chr5:103106261-103201011	rno-miR-873-5p	1	1	1	1
rat_circ:chr5:103106261-103201011	rno-miR-466b-5p	1	1	1	1
rat_circ:chr5:103106261-103201011	rno-miR-493-5p	1	1	1	1
rat_circ:chr5:103106261-103201011	rno-miR-369-5p	1	1	0	1
rat_circ:chr5:103106261-103201011	rno-miR-674-3p	1	1	1	1
rat_circ:chr5:103106261-103201011	rno-miR-764-5p	1	1	1	1
rat_circ:chr5:103106261-103201011	rno-miR-208a-5p	1	1	1	1
rat_circ:chr5:103106261-103201011	rno-miR-6216	1	1	1	1
rat_circ:chr5:103106261-103201011	rno-miR-184	1	1	0	1
rat_circ:chr5:103106261-103201011	rno-miR-29c-5p	1	1	0	1
rat_circ:chr5:103106261-103201011	rno-miR-362-5p	1	1	1	1
rat_circ:chr5:103106261-103201011	rno-miR-24-2-5p	1	1	1	1
rat_circ:chr5:103106261-103201011	rno-miR-142-5p	1	1	1	1
rat_circ:chr5:103106261-103201011	rno-let-7a-1-3p	1	1	1	1
rat_circ:chr5:103106261-103201011	rno-miR-742-3p	1	1	1	1
rat_circ:chr5:103106261-103201011	rno-miR-26b-3p	1	1	1	1
rat_circ:chr5:103106261-103201011	rno-miR-101b-3p	1	1	1	1
rat_circ:chr5:103106261-103201011	rno-miR-301b-3p	1	1	1	1
rat_circ:chr5:103106261-103201011	rno-miR-181d-3p	1	1	0	1
rat_circ:chr5:103106261-103201011	rno-miR-211-3p	1	1	1	1
rat_circ:chr5:103106261-103201011	rno-miR-365-5p	1	1	0	1
rat_circ:chr5:103106261-103201011	rno-miR-146a-5p	1	1	1	1
rat_circ:chr5:103106261-103201011	rno-miR-181b-5p	1	1	1	1
rat_circ:chr5:103106261-103201011	rno-miR-485-5p	1	1	0	1
rat_circ:chr5:103106261-103201011	rno-miR-196b-5p	1	1	0	1
rat_circ:chr5:103106261-103201011	rno-miR-466d	1	1	1	1
rat_circ:chr5:103106261-103201011	rno-miR-1949	1	1	0	1
rat_circ:chr5:103106261-103201011	rno-let-7f-2-3p	1	1	1	1
rat_circ:chr5:103106261-103201011	rno-miR-375-3p	1	1	1	1
rat_circ:chr5:103106261-103201011	rno-miR-298-3p	1	1	1	1
rat_circ:chr5:103106261-103201011	rno-let-7a-2-3p	1	1	1	1
rat_circ:chr5:103106261-103201011	rno-miR-29a-5p	1	1	0	1
rat_circ:chr5:103106261-103201011	rno-miR-100-5p	1	1	0	1
rat_circ:chr5:103106261-103201011	rno-miR-741-3p	1	1	1	1
rat_circ:chr5:103106261-103201011	rno-miR-181d-5p	1	1	1	1
rat_circ:chr5:103106261-103201011	rno-miR-1956-5p	1	1	1	1
rat_circ:chr5:103106261-103201011	rno-miR-490-5p	1	1	1	1
rat_circ:chr5:103106261-103201011	rno-miR-3594-5p	1	1	1	1
rat_circ:chr5:103106261-103201011	rno-miR-144-5p	1	1	0	1
rat_circ:chr5:103106261-103201011	rno-miR-3558-3p	1	1	1	1
rat_circ:chr5:103106261-103201011	rno-miR-136-3p	1	1	1	1
rat_circ:chr5:103106261-103201011	rno-miR-200a-3p	1	1	1	1
rat_circ:chr5:103106261-103201011	rno-let-7f-1-3p	1	1	1	1
rat_circ:chr5:103106261-103201011	rno-miR-186-3p	1	1	1	1
rat_circ:chr5:103106261-103201011	rno-miR-1912-5p	1	1	1	1
rat_circ:chr5:103106261-103201011	rno-miR-376c-3p	1	1	1	1
rat_circ:chr5:103106261-103201011	rno-miR-29b-5p	1	1	1	1
rat_circ:chr5:103106261-103201011	rno-miR-497-5p	1	1	1	1
rat_circ:chr5:103106261-103201011	rno-miR-3580-3p	1	1	1	1
rat_circ:chr5:103106261-103201011	rno-miR-223-3p	1	1	1	1
rat_circ:chr5:103106261-103201011	rno-miR-875	1	1	1	1
rat_circ:chr5:103106261-103201011	rno-miR-877	1	1	0	1
rat_circ:chr5:103106261-103201011	rno-miR-876	1	1	1	1
rat_circ:chr5:103106261-103201011	rno-miR-361-5p	1	1	1	1
rat_circ:chr5:103106261-103201011	rno-miR-505-5p	1	1	1	1
rat_circ:chr5:103106261-103201011	rno-miR-299b-3p	1	1	1	1
rat_circ:chr5:103106261-103201011	rno-miR-99b-5p	1	1	0	1
rat_circ:chr5:103106261-103201011	rno-miR-26a-3p	1	1	1	1
rat_circ:chr5:103106261-103201011	rno-miR-202-5p	1	1	1	1
rat_circ:chr5:103106261-103201011	rno-miR-335	1	1	0	1
rat_circ:chr5:103106261-103201011	rno-miR-299b-5p	1	1	0	1
rat_circ:chr5:103106261-103201011	rno-miR-668	1	1	1	1
rat_circ:chr5:103106261-103201011	rno-miR-30d-5p	1	1	0	1
rat_circ:chr5:103106261-103201011	rno-miR-322-3p	1	1	1	1
rat_circ:chr5:103106261-103201011	rno-miR-339-5p	1	1	1	1
rat_circ:chr5:103106261-103201011	rno-miR-509-5p	1	1	1	1
rat_circ:chr5:103106261-103201011	rno-miR-376a-3p	1	1	1	1
rat_circ:chr5:103106261-103201011	rno-miR-7a-5p	1	1	1	1
rat_circ:chr5:103106261-103201011	rno-miR-878	1	1	0	1
rat_circ:chr5:103106261-103201011	rno-miR-143-5p	1	1	0	1
rat_circ:chr5:103106261-103201011	rno-miR-132-3p	1	1	1	1
rat_circ:chr5:103106261-103201011	rno-miR-10a-5p	1	1	1	1
rat_circ:chr5:103106261-103201011	rno-miR-3551-3p	1	1	0	1
rat_circ:chr5:103106261-103201011	rno-miR-328b-3p	1	1	1	1
rat_circ:chr5:103106261-103201011	rno-miR-122-5p	1	1	1	1
rat_circ:chr5:103106261-103201011	rno-miR-188-3p	1	1	1	1
rat_circ:chr5:103106261-103201011	rno-miR-370-3p	1	1	1	1
rat_circ:chr5:103106261-103201011	rno-miR-23a-5p	1	1	0	1
rat_circ:chr5:103106261-103201011	rno-miR-652-5p	1	1	1	1
rat_circ:chr5:103106261-103201011	rno-miR-299a-5p	1	1	0	1
rat_circ:chr5:103106261-103201011	rno-miR-98-3p	1	1	1	1
rat_circ:chr5:103106261-103201011	rno-miR-200c-5p	1	1	1	1
rat_circ:chr5:103106261-103201011	rno-miR-16-5p	1	1	1	1
rat_circ:chr5:103106261-103201011	rno-miR-667-5p	1	1	1	1
rat_circ:chr5:103106261-103201011	rno-miR-103-2-5p	1	1	1	1
rat_circ:chr5:103106261-103201011	rno-miR-429	1	1	1	1
rat_circ:chr5:103106261-103201011	rno-miR-485-3p	1	1	1	1
rat_circ:chr5:103106261-103201011	rno-miR-129-5p	1	1	1	1
rat_circ:chr5:103106261-103201011	rno-miR-343	1	1	1	1
rat_circ:chr5:103106261-103201011	rno-miR-128-2-5p	1	1	0	1
rat_circ:chr5:103106261-103201011	rno-miR-347	1	1	0	1
rat_circ:chr5:103106261-103201011	rno-miR-346	1	1	1	1
rat_circ:chr5:103106261-103201011	rno-miR-23b-5p	1	1	1	1
rat_circ:chr5:103106261-103201011	rno-miR-6332	1	1	1	1
rat_circ:chr5:103106261-103201011	rno-miR-3064-3p	1	1	1	1
rat_circ:chr5:103106261-103201011	rno-miR-337-5p	1	1	0	1
rat_circ:chr5:103106261-103201011	rno-miR-411-3p	1	1	1	1
rat_circ:chr5:103106261-103201011	rno-miR-217-5p	1	1	1	1
rat_circ:chr5:103106261-103201011	rno-miR-3583-3p	1	1	1	1
rat_circ:chr5:103106261-103201011	rno-miR-326-3p	1	1	1	1
rat_circ:chr5:103106261-103201011	rno-miR-451-5p	1	1	0	1
rat_circ:chr5:103106261-103201011	rno-miR-702-3p	1	1	1	1
rat_circ:chr5:103106261-103201011	rno-miR-664-1-5p	1	1	0	1
rat_circ:chr5:103106261-103201011	rno-miR-301a-3p	1	1	1	1
rat_circ:chr5:103106261-103201011	rno-miR-758-3p	1	1	1	1
rat_circ:chr5:103106261-103201011	rno-miR-30a-3p	1	1	1	1
rat_circ:chr5:103106261-103201011	rno-let-7e-5p	1	1	1	1
rat_circ:chr5:103106261-103201011	rno-miR-324-5p	1	1	1	1
rat_circ:chr5:103106261-103201011	rno-miR-200b-3p	1	1	1	1
rat_circ:chr5:103106261-103201011	rno-miR-325-3p	1	1	1	1
rat_circ:chr5:103106261-103201011	rno-miR-19a-5p	1	1	1	1
rat_circ:chr5:103106261-103201011	rno-miR-382-3p	1	1	1	1
rat_circ:chr5:103106261-103201011	rno-miR-9a-5p	1	1	1	1
rat_circ:chr5:103106261-103201011	rno-miR-344a-3p	1	1	0	1
rat_circ:chr5:103106261-103201011	rno-miR-770-3p	1	1	1	1
rat_circ:chr5:103106261-103201011	rno-miR-192-3p	1	1	0	1
rat_circ:chr5:103106261-103201011	rno-miR-196c-3p	1	1	1	1
rat_circ:chr5:103106261-103201011	rno-miR-30c-5p	1	1	0	1
rat_circ:chr5:103106261-103201011	rno-miR-185-3p	1	1	1	1
rat_circ:chr5:103106261-103201011	rno-miR-208b-5p	1	1	1	1
rat_circ:chr5:103106261-103201011	rno-miR-3593-3p	1	1	1	1
rat_circ:chr5:103106261-103201011	rno-miR-150-5p	1	1	1	1
rat_circ:chr5:103106261-103201011	rno-miR-25-5p	1	1	0	1
rat_circ:chr5:103106261-103201011	rno-miR-336-5p	1	1	1	1
rat_circ:chr5:103106261-103201011	rno-miR-30e-5p	1	1	0	1
rat_circ:chr5:103106261-103201011	rno-miR-194-5p	1	1	1	1
rat_circ:chr5:103106261-103201011	rno-miR-29c-3p	1	1	0	1
rat_circ:chr5:103106261-103201011	rno-miR-193a-3p	1	1	0	1
rat_circ:chr5:103106261-103201011	rno-miR-9b-5p	1	1	0	1
rat_circ:chr5:103106261-103201011	rno-miR-543-5p	1	1	1	1
rat_circ:chr5:103106261-103201011	rno-miR-328a-5p	1	1	0	1
rat_circ:chr5:103106261-103201011	rno-miR-363-3p	1	1	1	1
rat_circ:chr5:103106261-103201011	rno-miR-410-3p	1	1	1	1
rat_circ:chr5:103106261-103201011	rno-miR-1298	1	1	1	1
rat_circ:chr5:103106261-103201011	rno-miR-27a-3p	1	1	1	1
rat_circ:chr5:103106261-103201011	rno-miR-434-3p	1	1	1	1
rat_circ:chr5:103106261-103201011	rno-miR-496-3p	1	1	1	1
rat_circ:chr5:103106261-103201011	rno-miR-653-5p	1	1	1	1
rat_circ:chr5:103106261-103201011	rno-miR-201-5p	1	1	1	1
rat_circ:chr5:103106261-103201011	rno-miR-761	1	1	1	1
rat_circ:chr5:103106261-103201011	rno-miR-762	1	1	0	1
rat_circ:chr5:103106261-103201011	rno-miR-672-5p	1	1	1	1
rat_circ:chr5:103106261-103201011	rno-miR-880-5p	1	1	1	1
rat_circ:chr5:103106261-103201011	rno-miR-3543	1	1	1	1
rat_circ:chr5:103106261-103201011	rno-miR-568	1	1	1	1
rat_circ:chr5:103106261-103201011	rno-miR-3544	1	1	1	1
rat_circ:chr5:103106261-103201011	rno-miR-3547	1	1	1	1
rat_circ:chr5:103106261-103201011	rno-miR-3546	1	1	1	1
rat_circ:chr5:103106261-103201011	rno-miR-495	1	1	1	1
rat_circ:chr5:103106261-103201011	rno-miR-3548	1	1	1	1
rat_circ:chr5:103106261-103201011	rno-miR-1247-5p	1	1	1	1
rat_circ:chr5:103106261-103201011	rno-miR-3084c-3p	1	1	0	1
rat_circ:chr5:103106261-103201011	rno-miR-760-5p	1	1	1	1
rat_circ:chr5:103106261-103201011	rno-miR-181a-5p	1	1	1	1
rat_circ:chr5:103106261-103201011	rno-miR-500-3p	1	1	1	1
rat_circ:chr5:103106261-103201011	rno-miR-196a-5p	1	1	0	1
rat_circ:chr5:103106261-103201011	rno-miR-224-3p	1	1	1	1
rat_circ:chr5:103106261-103201011	rno-miR-216a-5p	1	1	1	1
rat_circ:chr5:103106261-103201011	rno-miR-7578	1	1	1	1
rat_circ:chr5:103106261-103201011	rno-miR-125a-5p	1	1	1	1
rat_circ:chr5:103106261-103201011	rno-miR-3065-3p	1	1	1	1
rat_circ:chr5:103106261-103201011	rno-miR-199a-3p	1	1	1	1
rat_circ:chr5:103106261-103201011	rno-miR-92a-1-5p	1	1	0	1
rat_circ:chr5:103106261-103201011	rno-miR-137-3p	1	1	1	1
rat_circ:chr5:103106261-103201011	rno-miR-879-3p	1	1	1	1
rat_circ:chr5:103106261-103201011	rno-miR-503-3p	1	1	0	1
rat_circ:chr5:103106261-103201011	rno-miR-222-5p	1	1	1	1
rat_circ:chr5:103106261-103201011	rno-miR-130b-3p	1	1	1	1
rat_circ:chr5:103106261-103201011	rno-miR-204-3p	1	1	0	1
rat_circ:chr5:103106261-103201011	rno-let-7a-5p	1	1	1	1
rat_circ:chr5:103106261-103201011	rno-miR-452-3p	1	1	1	1
rat_circ:chr5:103106261-103201011	rno-miR-292-5p	1	1	1	1
rat_circ:chr5:103106261-103201011	rno-miR-489-5p	1	1	0	1
rat_circ:chr5:103106261-103201011	rno-miR-494-5p	1	1	0	1
rat_circ:chr5:103106261-103201011	rno-miR-133c	1	1	1	1
rat_circ:chr5:103106261-103201011	rno-miR-27b-3p	1	1	1	1
rat_circ:chr5:103106261-103201011	rno-miR-155-3p	1	1	1	1
rat_circ:chr5:103106261-103201011	rno-miR-486	1	1	1	1
rat_circ:chr5:103106261-103201011	rno-miR-148b-3p	1	1	1	1
rat_circ:chr5:103106261-103201011	rno-miR-183-5p	1	1	1	1
rat_circ:chr5:103106261-103201011	rno-miR-3551-5p	1	1	1	1
rat_circ:chr5:103106261-103201011	rno-miR-338-3p	1	1	1	1
rat_circ:chr5:103106261-103201011	rno-miR-483-3p	1	1	1	1
rat_circ:chr5:103106261-103201011	rno-miR-935	1	1	0	1
rat_circ:chr5:103106261-103201011	rno-miR-290	1	1	1	1
rat_circ:chr5:103106261-103201011	rno-miR-153-3p	1	1	1	1
rat_circ:chr5:103106261-103201011	rno-miR-148a-3p	1	1	1	1
rat_circ:chr5:103106261-103201011	rno-miR-376c-5p	1	1	1	1
rat_circ:chr5:103106261-103201011	rno-miR-34b-5p	1	1	0	1
rat_circ:chr5:103106261-103201011	rno-miR-10b-5p	1	1	1	1
rat_circ:chr5:103106261-103201011	rno-miR-376b-3p	1	1	1	1
rat_circ:chr5:103106261-103201011	rno-miR-450b-3p	1	1	0	1
rat_circ:chr5:103106261-103201011	rno-miR-133a-3p	1	1	0	1
rat_circ:chr5:103106261-103201011	rno-let-7g-5p	1	1	1	1
rat_circ:chr5:103106261-103201011	rno-miR-342-5p	1	1	1	1
rat_circ:chr5:103106261-103201011	rno-miR-488-5p	1	1	1	1
rat_circ:chr5:103106261-103201011	rno-let-7b-5p	1	1	1	1
rat_circ:chr5:103106261-103201011	rno-miR-17-2-3p	1	1	1	1
rat_circ:chr5:103106261-103201011	rno-miR-3588	1	1	1	1
rat_circ:chr5:103106261-103201011	rno-miR-344b-3p	1	1	1	1
rat_circ:chr5:103106261-103201011	rno-miR-181b-2-3p	1	1	1	1
rat_circ:chr5:103106261-103201011	rno-miR-3552	1	1	0	1
rat_circ:chr5:103106261-103201011	rno-miR-1896	1	1	1	1
rat_circ:chr5:103106261-103201011	rno-let-7d-5p	1	1	1	1
rat_circ:chr5:103106261-103201011	rno-miR-181b-1-3p	1	1	1	1
rat_circ:chr5:103106261-103201011	rno-miR-21-3p	1	1	1	1
rat_circ:chr5:103106261-103201011	rno-miR-466c-3p	1	1	1	1
rat_circ:chr5:103106261-103201011	rno-miR-293-5p	1	1	1	1
rat_circ:chr5:103106261-103201011	rno-miR-126a-5p	1	1	1	1
rat_circ:chr5:103106261-103201011	rno-miR-96-3p	1	1	1	1
rat_circ:chr5:103106261-103201011	rno-miR-409a-5p	1	1	0	1
rat_circ:chr5:103106261-103201011	rno-miR-210-5p	1	1	1	1
rat_circ:chr5:103106261-103201011	rno-miR-582-3p	1	1	1	1
rat_circ:chr5:103106261-103201011	rno-miR-101a-5p	1	1	0	1
rat_circ:chr5:103106261-103201011	rno-miR-374-5p	1	1	1	1
rat_circ:chr5:103106261-103201011	rno-miR-22-3p	1	1	1	1
rat_circ:chr5:103106261-103201011	rno-miR-484	1	1	0	1
rat_circ:chr5:103106261-103201011	rno-miR-425-3p	1	1	0	1
rat_circ:chr5:103106261-103201011	rno-miR-99a-5p	1	1	0	1
rat_circ:chr5:103106261-103201011	rno-miR-221-3p	1	1	1	1
rat_circ:chr5:103106261-103201011	rno-miR-153-5p	1	1	1	1
rat_circ:chr5:103106261-103201011	rno-miR-3575	1	1	1	1
rat_circ:chr5:103106261-103201011	rno-miR-34a-5p	1	1	0	1
rat_circ:chr5:103106261-103201011	rno-miR-301a-5p	1	1	1	1
rat_circ:chr5:103106261-103201011	rno-miR-448-5p	1	1	1	1
rat_circ:chr5:103106261-103201011	rno-miR-409a-3p	1	1	1	1
rat_circ:chr5:103106261-103201011	rno-miR-743b-3p	1	1	1	1
rat_circ:chr5:103106261-103201011	rno-miR-433-3p	1	1	1	1
rat_circ:chr5:103106261-103201011	rno-miR-181c-3p	1	1	1	1
rat_circ:chr5:103106261-103201011	rno-miR-455-3p	1	1	1	1
rat_circ:chr5:103106261-103201011	rno-miR-340-5p	1	1	1	1
rat_circ:chr5:103106261-103201011	rno-miR-92b-3p	1	1	1	1
rat_circ:chr5:103106261-103201011	rno-miR-331-5p	1	1	1	1
rat_circ:chr5:103106261-103201011	rno-miR-329-5p	1	1	1	1
rat_circ:chr5:103106261-103201011	rno-miR-362-3p	1	1	1	1
rat_circ:chr5:103106261-103201011	rno-miR-466b-4-3p	1	1	1	1
rat_circ:chr5:103106261-103201011	rno-miR-3085	1	1	0	1
rat_circ:chr5:103106261-103201011	rno-miR-742-5p	1	1	1	1
rat_circ:chr5:103106261-103201011	rno-miR-465-5p	1	1	1	1
rat_circ:chr5:103106261-103201011	rno-miR-3579	1	1	0	1
rat_circ:chr5:103106261-103201011	rno-miR-3473	1	1	1	1
rat_circ:chr5:103106261-103201011	rno-miR-20a-5p	1	1	1	1
rat_circ:chr5:103106261-103201011	rno-miR-3570	1	1	1	1
rat_circ:chr5:103106261-103201011	rno-miR-632	1	1	1	1
rat_circ:chr5:103106261-103201011	rno-miR-3572	1	1	1	1
rat_circ:chr5:103106261-103201011	rno-miR-130a-3p	1	1	1	1
rat_circ:chr5:103106261-103201011	rno-miR-3574	1	1	0	1
rat_circ:chr5:103106261-103201011	rno-miR-211-5p	1	1	1	1
rat_circ:chr5:103106261-103201011	rno-miR-125b-5p	1	1	1	1
rat_circ:chr5:103106261-103201011	rno-miR-3577	1	1	1	1
rat_circ:chr5:103106261-103201011	rno-miR-708-5p	1	1	1	1
rat_circ:chr5:103106261-103201011	rno-miR-3586-3p	1	1	0	1
rat_circ:chr5:103106261-103201011	rno-miR-423-3p	1	1	0	1
rat_circ:chr5:103106261-103201011	rno-miR-3556b	1	1	0	1
rat_circ:chr5:103106261-103201011	rno-miR-124-5p	1	1	0	1
rat_circ:chr5:103106261-103201011	rno-miR-351-3p	1	1	1	1
rat_circ:chr5:103106261-103201011	rno-miR-20b-5p	1	1	1	1
rat_circ:chr5:103106261-103201011	rno-miR-191a-5p	1	1	0	1
rat_circ:chr5:103106261-103201011	rno-miR-539-3p	1	1	1	1
rat_circ:chr5:103106261-103201011	rno-let-7c-2-3p	1	1	1	1
rat_circ:chr5:103106261-103201011	rno-miR-133b-3p	1	1	0	1
rat_circ:chr5:103106261-103201011	rno-miR-379-3p	1	1	1	1
rat_circ:chr5:103106261-103201011	rno-miR-300-5p	1	1	1	1
rat_circ:chr5:103106261-103201011	rno-miR-212-5p	1	1	0	1
rat_circ:chr5:103106261-103201011	rno-miR-450a-3p	1	1	1	1
rat_circ:chr5:103106261-103201011	rno-miR-200a-5p	1	1	1	1
rat_circ:chr5:103106261-103201011	rno-miR-501-5p	1	1	1	1
rat_circ:chr5:103106261-103201011	rno-miR-1-5p	1	1	1	1
rat_circ:chr5:103106261-103201011	rno-miR-500-5p	1	1	1	1
rat_circ:chr5:103106261-103201011	rno-miR-134-3p	1	1	1	1
rat_circ:chr5:103106261-103201011	rno-miR-135a-3p	1	1	1	1
rat_circ:chr5:103106261-103201011	rno-miR-592	1	1	1	1
rat_circ:chr5:103106261-103201011	rno-miR-140-3p	1	1	1	1
rat_circ:chr5:103106261-103201011	rno-miR-139-5p	1	1	1	1
rat_circ:chr5:103106261-103201011	rno-miR-1843b-3p	1	1	1	1
rat_circ:chr5:103106261-103201011	rno-miR-298-5p	1	1	1	1
rat_circ:chr5:103106261-103201011	rno-miR-152-3p	1	1	1	1
rat_circ:chr5:103106261-103201011	rno-miR-350	1	1	1	1
rat_circ:chr5:103106261-103201011	rno-miR-352	1	1	1	1
rat_circ:chr5:103106261-103201011	rno-miR-106b-3p	1	1	0	1
rat_circ:chr5:103106261-103201011	rno-miR-294	1	1	1	1
rat_circ:chr5:103106261-103201011	rno-miR-297	1	1	0	1
rat_circ:chr5:103106261-103201011	rno-miR-34c-5p	1	1	0	1
rat_circ:chr5:103106261-103201011	rno-miR-3558-5p	1	1	1	1
rat_circ:chr5:103106261-103201011	rno-miR-872-5p	1	1	1	1
rat_circ:chr5:103106261-103201011	rno-miR-541-5p	1	1	0	1
rat_circ:chr5:103106261-103201011	rno-miR-874-5p	1	1	0	1
rat_circ:chr5:103106261-103201011	rno-miR-345-5p	1	1	1	1
rat_circ:chr5:103106261-103201011	rno-miR-15a-5p	1	1	1	1
rat_circ:chr5:103106261-103201011	rno-miR-449a-3p	1	1	1	1
rat_circ:chr5:103106261-103201011	rno-miR-339-3p	1	1	1	1
rat_circ:chr5:103106261-103201011	rno-miR-377-3p	1	1	1	1
rat_circ:chr5:103106261-103201011	rno-miR-143-3p	1	1	1	1
rat_circ:chr5:103106261-103201011	rno-miR-127-5p	1	1	1	1
rat_circ:chr5:103106261-103201011	rno-miR-384-3p	1	1	1	1
rat_circ:chr5:103106261-103201011	rno-miR-203b-3p	1	1	1	1
rat_circ:chr5:103106261-103201011	rno-miR-5132-3p	1	1	0	1
rat_circ:chr5:103106261-103201011	rno-miR-188-5p	1	1	1	1
rat_circ:chr5:103106261-103201011	rno-miR-145-5p	1	1	1	1
rat_circ:chr5:103106261-103201011	rno-miR-296-5p	1	1	0	1
rat_circ:chr5:103106261-103201011	rno-miR-16-3p	1	1	1	1
rat_circ:chr5:103106261-103201011	rno-miR-200c-3p	1	1	1	1
rat_circ:chr5:103106261-103201011	rno-miR-871-5p	1	1	1	1
rat_circ:chr5:103106261-103201011	rno-miR-107-5p	1	1	1	1
rat_circ:chr5:103106261-103201011	rno-miR-883-5p	1	1	1	1
rat_circ:chr5:103106261-103201011	rno-miR-1188-3p	1	1	0	1
rat_circ:chr5:103106261-103201011	rno-miR-149-5p	1	1	0	1
rat_circ:chr5:103106261-103201011	rno-miR-544-5p	1	1	0	1
rat_circ:chr5:103106261-103201011	rno-miR-92a-2-5p	1	1	1	1
rat_circ:chr5:103106261-103201011	rno-miR-30b-3p	1	1	0	1
rat_circ:chr5:103106261-103201011	rno-miR-190a-5p	1	1	1	1
rat_circ:chr5:103106261-103201011	rno-let-7c-1-3p	1	1	1	1
rat_circ:chr5:103106261-103201011	rno-miR-880-3p	1	1	1	1
rat_circ:chr5:103106261-103201011	rno-miR-3068-3p	1	1	0	1
rat_circ:chr5:103106261-103201011	rno-miR-17-1-3p	1	1	1	1
rat_circ:chr5:103106261-103201011	rno-miR-369-3p	1	0	1	1
rat_circ:chr5:103106261-103201011	rno-miR-674-5p	1	1	1	1
rat_circ:chr5:103106261-103201011	rno-miR-501-3p	1	1	1	1
rat_circ:chr5:103106261-103201011	rno-miR-378a-5p	1	1	1	1
rat_circ:chr5:103106261-103201011	rno-miR-344i	1	1	0	1
rat_circ:chr5:103106261-103201011	rno-miR-15b-5p	1	1	1	1
rat_circ:chr5:103106261-103201011	rno-miR-320-5p	1	1	1	1
rat_circ:chr5:103106261-103201011	rno-miR-471-3p	1	1	1	1
rat_circ:chr5:103106261-103201011	rno-miR-3559-3p	1	1	1	1
rat_circ:chr5:103106261-103201011	rno-miR-382-5p	1	1	1	1
rat_circ:chr5:103106261-103201011	rno-miR-675-3p	1	1	0	1
rat_circ:chr5:103106261-103201011	rno-miR-676	1	1	0	1
rat_circ:chr5:103106261-103201011	rno-miR-192-5p	1	1	1	1
rat_circ:chr5:103106261-103201011	rno-miR-196c-5p	1	1	0	1
rat_circ:chr5:103106261-103201011	rno-miR-3068-5p	1	1	1	1
rat_circ:chr5:103106261-103201011	rno-miR-185-5p	1	1	1	1
rat_circ:chr5:103106261-103201011	rno-miR-196b-3p	1	1	1	1
rat_circ:chr5:103106261-103201011	rno-miR-678	1	1	0	1
rat_circ:chr5:103106261-103201011	rno-miR-34c-3p	1	1	1	1
rat_circ:chr5:103106261-103201011	rno-miR-1199-5p	1	1	1	1
rat_circ:chr5:103106261-103201011	rno-miR-361-3p	1	1	1	1
rat_circ:chr5:103106261-103201011	rno-miR-295-5p	1	1	1	1
rat_circ:chr5:103106261-103201011	rno-miR-741-5p	1	1	1	1
rat_circ:chr5:103106261-103201011	rno-miR-1956-3p	1	1	0	1
rat_circ:chr5:103106261-103201011	rno-miR-135b-3p	1	1	1	1
rat_circ:chr5:103106261-103201011	rno-miR-30e-3p	1	1	1	1
rat_circ:chr5:103106261-103201011	rno-miR-3592	1	1	1	1
rat_circ:chr5:103106261-103201011	rno-miR-1249	1	1	0	1
rat_circ:chr5:103106261-103201011	rno-miR-128-3p	1	1	1	1
rat_circ:chr5:103106261-103201011	rno-miR-3591	1	1	1	1
rat_circ:chr5:103106261-103201011	rno-miR-3595	1	1	1	1
rat_circ:chr5:103106261-103201011	rno-miR-136-5p	1	1	1	1
rat_circ:chr5:103106261-103201011	rno-miR-330-3p	1	1	1	1
rat_circ:chr5:103106261-103201011	rno-miR-187-5p	1	1	1	1
rat_circ:chr5:103106261-103201011	rno-miR-3584-5p	1	1	1	1
rat_circ:chr5:103106261-103201011	rno-miR-186-5p	1	1	1	1
rat_circ:chr5:103106261-103201011	rno-miR-653-3p	1	1	1	1
rat_circ:chr5:103106261-103201011	rno-miR-201-3p	1	1	1	1
rat_circ:chr5:103106261-103201011	rno-miR-3573-5p	1	1	1	1
rat_circ:chr5:103106261-103201011	rno-miR-1912-3p	1	1	1	1
rat_circ:chr5:103106261-103201011	rno-miR-291a-3p	1	1	1	1
rat_circ:chr5:103106261-103201011	rno-miR-497-3p	1	1	1	1
rat_circ:chr5:103106261-103201011	rno-miR-1839-5p	1	1	0	1
rat_circ:chr5:103106261-103201011	rno-miR-203a-3p	1	1	1	1
rat_circ:chr5:103106261-103201011	rno-miR-505-3p	1	1	1	1
rat_circ:chr5:103106261-103201011	rno-miR-202-3p	1	1	1	1
rat_circ:chr5:103106261-103201011	rno-miR-196a-3p	1	1	0	1
rat_circ:chr5:103106261-103201011	rno-miR-18a-5p	1	1	0	1
rat_circ:chr5:103106261-103201011	rno-miR-33-5p	1	1	1	1
rat_circ:chr5:103106261-103201011	rno-miR-540-3p	1	1	1	1
rat_circ:chr5:103106261-103201011	rno-miR-224-5p	1	1	1	1
rat_circ:chr5:103106261-103201011	rno-miR-1843b-5p	1	1	1	1
rat_circ:chr5:103106261-103201011	rno-miR-28-5p	1	1	1	1
rat_circ:chr5:103106261-103201011	rno-miR-323-5p	1	1	1	1
rat_circ:chr5:103106261-103201011	rno-miR-322-5p	1	1	1	1
rat_circ:chr5:103106261-103201011	rno-miR-3065-5p	1	0	1	1
rat_circ:chr5:103106261-103201011	rno-miR-134-5p	1	1	0	1
rat_circ:chr5:103106261-103201011	rno-miR-3084b-5p	1	1	1	1
rat_circ:chr5:103106261-103201011	rno-miR-10a-3p	1	1	1	1
rat_circ:chr5:103106261-103201011	rno-miR-488-3p	1	1	1	1
rat_circ:chr5:103106261-103201011	rno-miR-3556a	1	1	1	1
rat_circ:chr5:103106261-103201011	rno-miR-6334	1	1	0	1
rat_circ:chr5:103106261-103201011	rno-miR-122-3p	1	1	0	1
rat_circ:chr5:103106261-103201011	rno-miR-383-3p	1	1	1	1
rat_circ:chr5:103106261-103201011	rno-miR-130b-5p	1	1	1	1
rat_circ:chr5:103106261-103201011	rno-miR-31b	1	1	1	1
rat_circ:chr5:103106261-103201011	rno-miR-802-5p	1	1	1	1
rat_circ:chr5:103106261-103201011	rno-miR-421-3p	1	1	1	1
rat_circ:chr5:103106261-103201011	rno-miR-452-5p	1	1	1	1
rat_circ:chr5:103106261-103201011	rno-miR-6331	1	1	1	1
rat_circ:chr5:103106261-103201011	rno-miR-412-5p	1	1	0	1
rat_circ:chr5:103106261-103201011	rno-miR-494-3p	1	1	1	1
rat_circ:chr5:103106261-103201011	rno-miR-6330	1	1	1	1
rat_circ:chr5:103106261-103201011	rno-miR-1306-5p	1	1	1	1
rat_circ:chr5:103106261-103201011	rno-miR-6333	1	1	1	1
rat_circ:chr5:103106261-103201011	rno-miR-6319	1	1	1	1
rat_circ:chr5:103106261-103201011	rno-miR-6318	1	1	1	1
rat_circ:chr5:103106261-103201011	rno-miR-6317	1	1	1	1
rat_circ:chr5:103106261-103201011	rno-miR-6316	1	1	1	1
rat_circ:chr5:103106261-103201011	rno-miR-6315	1	1	1	1
rat_circ:chr5:103106261-103201011	rno-miR-6314	1	1	1	1
rat_circ:chr5:103106261-103201011	rno-miR-337-3p	1	1	1	1
rat_circ:chr5:103106261-103201011	rno-miR-673-5p	1	1	1	1
rat_circ:chr5:103106261-103201011	rno-miR-547-5p	1	1	0	1
rat_circ:chr5:103106261-103201011	rno-miR-873-3p	1	1	1	1
rat_circ:chr5:103106261-103201011	rno-miR-138-2-3p	1	1	1	1
rat_circ:chr5:103106261-103201011	rno-miR-881-3p	1	1	1	1
rat_circ:chr5:103106261-103201011	rno-miR-349	1	1	1	1
rat_circ:chr5:103106261-103201011	rno-miR-19b-2-5p	1	1	1	1
rat_circ:chr5:103106261-103201011	rno-miR-30a-5p	1	1	0	1
rat_circ:chr5:103106261-103201011	rno-miR-3557-3p	1	1	1	1
rat_circ:chr5:103106261-103201011	rno-miR-199a-5p	1	1	1	1
rat_circ:chr5:103106261-103201011	rno-miR-542-5p	1	1	0	1
rat_circ:chr5:103106261-103201011	rno-miR-532-5p	1	1	1	1
rat_circ:chr5:103106261-103201011	rno-miR-802-3p	1	1	0	1
rat_circ:chr5:103106261-103201011	rno-miR-142-3p	1	1	1	1
rat_circ:chr5:103106261-103201011	rno-miR-17-5p	1	1	1	1
rat_circ:chr5:103106261-103201011	rno-miR-200b-5p	1	1	1	1
rat_circ:chr5:103106261-103201011	rno-miR-101b-5p	1	1	0	1
rat_circ:chr5:103106261-103201011	rno-miR-487b-5p	1	1	1	1
rat_circ:chr5:103106261-103201011	rno-miR-449a-5p	1	1	0	1
rat_circ:chr5:103106261-103201011	rno-miR-10b-3p	1	1	1	1
rat_circ:chr5:103106261-103201011	rno-miR-103-3p	1	1	1	1
rat_circ:chr5:103106261-103201011	rno-miR-190b-5p	1	1	1	1
rat_circ:chr5:103106261-103201011	rno-miR-344a-5p	1	1	0	1
rat_circ:chr5:103106261-103201011	rno-miR-770-5p	1	1	1	1
rat_circ:chr5:103106261-103201011	rno-miR-146a-3p	1	1	1	1
rat_circ:chr5:103106261-103201011	rno-let-7g-3p	1	1	1	1
rat_circ:chr5:103106261-103201011	rno-miR-3569	1	1	1	1
rat_circ:chr5:103106261-103201011	rno-miR-191b	1	1	0	1
rat_circ:chr5:103106261-103201011	rno-miR-499-3p	1	1	1	1
rat_circ:chr5:103106261-103201011	rno-miR-490-3p	1	1	1	1
rat_circ:chr5:103106261-103201011	rno-miR-455-5p	1	1	1	1
rat_circ:chr5:103106261-103201011	rno-miR-24-1-5p	1	1	1	1
rat_circ:chr5:103106261-103201011	rno-miR-3557-5p	1	1	1	1
rat_circ:chr5:103106261-103201011	rno-miR-25-3p	1	1	1	1
rat_circ:chr5:103106261-103201011	rno-let-7f-5p	1	1	1	1
rat_circ:chr5:103106261-103201011	rno-miR-30b-5p	1	1	0	1
rat_circ:chr5:103106261-103201011	rno-miR-449c-5p	1	1	0	1
rat_circ:chr5:103106261-103201011	rno-miR-598-5p	1	1	0	1
rat_circ:chr5:103106261-103201011	rno-miR-381-5p	1	1	0	1
rat_circ:chr5:103106261-103201011	rno-miR-1193-3p	1	1	1	1
rat_circ:chr5:103106261-103201011	rno-miR-141-3p	1	1	1	1
rat_circ:chr5:103106261-103201011	rno-miR-31a-3p	1	1	1	1
rat_circ:chr5:103106261-103201011	rno-miR-1188-5p	1	1	0	1
rat_circ:chr5:103106261-103201011	rno-let-7d-3p	1	1	0	1
rat_circ:chr5:103106261-103201011	rno-miR-3562	1	1	0	1
rat_circ:chr5:103106261-103201011	rno-miR-7a-1-3p	1	1	1	1
rat_circ:chr5:103106261-103201011	rno-miR-21-5p	1	1	0	1
rat_circ:chr5:103106261-103201011	rno-miR-328a-3p	1	1	1	1
rat_circ:chr5:103106261-103201011	rno-miR-363-5p	1	1	0	1
rat_circ:chr5:103106261-103201011	rno-miR-410-5p	1	1	0	1
rat_circ:chr5:103106261-103201011	rno-miR-3099	1	1	0	1
rat_circ:chr5:103106261-103201011	rno-miR-628	1	1	1	1
rat_circ:chr5:103106261-103201011	rno-miR-29b-3p	1	1	0	1
rat_circ:chr5:103106261-103201011	rno-miR-3568	1	1	1	1
rat_circ:chr5:103106261-103201011	rno-miR-293-3p	1	1	0	1
rat_circ:chr5:103106261-103201011	rno-miR-125b-2-3p	1	1	1	1
rat_circ:chr5:103106261-103201011	rno-miR-3560	1	1	1	1
rat_circ:chr5:103106261-103201011	rno-miR-3566	1	1	1	1
rat_circ:chr5:103106261-103201011	rno-miR-101a-3p	1	1	1	1
rat_circ:chrX:52581092-52679268	rno-miR-3559-5p	1	1	1	1
rat_circ:chrX:52581092-52679268	rno-miR-551b-3p	1	1	0	1
rat_circ:chrX:52581092-52679268	rno-miR-760-3p	1	1	0	1
rat_circ:chrX:52581092-52679268	rno-miR-26a-5p	1	1	1	1
rat_circ:chrX:52581092-52679268	rno-miR-499-5p	1	1	1	1
rat_circ:chrX:52581092-52679268	rno-miR-32-3p	1	1	1	1
rat_circ:chrX:52581092-52679268	rno-miR-215	1	1	1	1
rat_circ:chrX:52581092-52679268	rno-miR-301b-5p	1	1	1	1
rat_circ:chrX:52581092-52679268	rno-miR-221-5p	1	1	0	1
rat_circ:chrX:52581092-52679268	rno-miR-125b-1-3p	1	1	0	1
rat_circ:chrX:52581092-52679268	rno-miR-3596d	1	1	1	1
rat_circ:chrX:52581092-52679268	rno-miR-1843a-3p	1	1	1	1
rat_circ:chrX:52581092-52679268	rno-miR-344g	1	1	1	1
rat_circ:chrX:52581092-52679268	rno-miR-3596a	1	1	1	1
rat_circ:chrX:52581092-52679268	rno-miR-34a-3p	1	1	0	1
rat_circ:chrX:52581092-52679268	rno-miR-3596c	1	1	0	1
rat_circ:chrX:52581092-52679268	rno-miR-3596b	1	1	1	1
rat_circ:chrX:52581092-52679268	rno-miR-30d-3p	1	1	1	1
rat_circ:chrX:52581092-52679268	rno-miR-181c-5p	1	1	1	1
rat_circ:chrX:52581092-52679268	rno-miR-3084a-5p	1	1	1	1
rat_circ:chrX:52581092-52679268	rno-miR-331-3p	1	1	0	1
rat_circ:chrX:52581092-52679268	rno-miR-532-3p	1	1	1	1
rat_circ:chrX:52581092-52679268	rno-miR-24-3p	1	1	0	1
rat_circ:chrX:52581092-52679268	rno-miR-214-3p	1	1	1	1
rat_circ:chrX:52581092-52679268	rno-miR-23a-3p	1	1	1	1
rat_circ:chrX:52581092-52679268	rno-miR-652-3p	1	1	0	1
rat_circ:chrX:52581092-52679268	rno-miR-299a-3p	1	1	1	1
rat_circ:chrX:52581092-52679268	rno-miR-20a-3p	1	1	1	1
rat_circ:chrX:52581092-52679268	rno-miR-667-3p	1	1	1	1
rat_circ:chrX:52581092-52679268	rno-miR-3561-5p	1	1	0	1
rat_circ:chrX:52581092-52679268	rno-miR-216b-5p	1	1	1	1
rat_circ:chrX:52581092-52679268	rno-miR-489-3p	1	1	1	1
rat_circ:chrX:52581092-52679268	rno-miR-93-5p	1	1	1	1
rat_circ:chrX:52581092-52679268	rno-miR-138-1-3p	1	1	0	1
rat_circ:chrX:52581092-52679268	rno-miR-511-5p	1	1	0	1
rat_circ:chrX:52581092-52679268	rno-miR-193b-5p	1	1	1	1
rat_circ:chrX:52581092-52679268	rno-miR-378b	1	1	0	1
rat_circ:chrX:52581092-52679268	rno-miR-3064-5p	1	1	0	1
rat_circ:chrX:52581092-52679268	rno-miR-216b-3p	1	1	1	1
rat_circ:chrX:52581092-52679268	rno-miR-3564	1	1	1	1
rat_circ:chrX:52581092-52679268	rno-miR-217-3p	1	1	1	1
rat_circ:chrX:52581092-52679268	rno-miR-1b	1	1	1	1
rat_circ:chrX:52581092-52679268	rno-miR-206-3p	1	1	1	1
rat_circ:chrX:52581092-52679268	rno-miR-151-5p	1	1	0	1
rat_circ:chrX:52581092-52679268	rno-miR-124-3p	1	1	1	1
rat_circ:chrX:52581092-52679268	rno-miR-6215	1	1	1	1
rat_circ:chrX:52581092-52679268	rno-miR-451-3p	1	1	1	1
rat_circ:chrX:52581092-52679268	rno-miR-702-5p	1	1	1	1
rat_circ:chrX:52581092-52679268	rno-miR-191a-3p	1	1	0	1
rat_circ:chrX:52581092-52679268	rno-miR-679	1	1	1	1
rat_circ:chrX:52581092-52679268	rno-miR-539-5p	1	1	1	1
rat_circ:chrX:52581092-52679268	rno-miR-338-5p	1	1	1	1
rat_circ:chrX:52581092-52679268	rno-miR-483-5p	1	1	0	1
rat_circ:chrX:52581092-52679268	rno-miR-758-5p	1	1	1	1
rat_circ:chrX:52581092-52679268	rno-miR-195-5p	1	1	1	1
rat_circ:chrX:52581092-52679268	rno-miR-92a-3p	1	1	1	1
rat_circ:chrX:52581092-52679268	rno-miR-300-3p	1	1	1	1
rat_circ:chrX:52581092-52679268	rno-miR-3590-3p	1	1	1	1
rat_circ:chrX:52581092-52679268	rno-miR-3084d	1	1	1	1
rat_circ:chrX:52581092-52679268	rno-miR-26b-5p	1	1	1	1
rat_circ:chrX:52581092-52679268	rno-miR-34b-3p	1	1	1	1
rat_circ:chrX:52581092-52679268	rno-miR-325-5p	1	1	1	1
rat_circ:chrX:52581092-52679268	rno-miR-19a-3p	1	1	0	1
rat_circ:chrX:52581092-52679268	rno-miR-3542	1	1	0	1
rat_circ:chrX:52581092-52679268	rno-miR-365-3p	1	1	0	1
rat_circ:chrX:52581092-52679268	rno-miR-342-3p	1	1	0	1
rat_circ:chrX:52581092-52679268	rno-miR-19b-1-5p	1	1	1	1
rat_circ:chrX:52581092-52679268	rno-miR-3593-5p	1	1	1	1
rat_circ:chrX:52581092-52679268	rno-miR-30c-1-3p	1	1	1	1
rat_circ:chrX:52581092-52679268	rno-miR-135a-5p	1	1	0	1
rat_circ:chrX:52581092-52679268	rno-let-7c-5p	1	1	1	1
rat_circ:chrX:52581092-52679268	rno-miR-208b-3p	1	1	1	1
rat_circ:chrX:52581092-52679268	rno-miR-344b-5p	1	1	1	1
rat_circ:chrX:52581092-52679268	rno-let-7b-3p	1	1	1	1
rat_circ:chrX:52581092-52679268	rno-miR-150-3p	1	1	1	1
rat_circ:chrX:52581092-52679268	rno-miR-29a-3p	1	1	1	1
rat_circ:chrX:52581092-52679268	rno-miR-100-3p	1	1	1	1
rat_circ:chrX:52581092-52679268	rno-miR-29b-1-5p	1	1	1	1
rat_circ:chrX:52581092-52679268	rno-miR-194-3p	1	1	0	1
rat_circ:chrX:52581092-52679268	rno-miR-181a-2-3p	1	1	1	1
rat_circ:chrX:52581092-52679268	rno-miR-144-3p	1	1	1	1
rat_circ:chrX:52581092-52679268	rno-miR-872-3p	1	1	1	1
rat_circ:chrX:52581092-52679268	rno-miR-2985	1	1	1	1
rat_circ:chrX:52581092-52679268	rno-miR-193a-5p	1	1	1	1
rat_circ:chrX:52581092-52679268	rno-miR-9b-3p	1	1	0	1
rat_circ:chrX:52581092-52679268	rno-miR-743a-3p	1	1	1	1
rat_circ:chrX:52581092-52679268	rno-miR-15a-3p	1	1	1	1
rat_circ:chrX:52581092-52679268	rno-miR-543-3p	1	1	1	1
rat_circ:chrX:52581092-52679268	rno-miR-19b-3p	1	1	0	1
rat_circ:chrX:52581092-52679268	rno-miR-377-5p	1	1	1	1
rat_circ:chrX:52581092-52679268	rno-miR-218b	1	1	1	1
rat_circ:chrX:52581092-52679268	rno-miR-3561-3p	1	1	0	1
rat_circ:chrX:52581092-52679268	rno-miR-219a-1-3p	1	1	0	1
rat_circ:chrX:52581092-52679268	rno-miR-3580-5p	1	1	1	1
rat_circ:chrX:52581092-52679268	rno-miR-223-5p	1	1	1	1
rat_circ:chrX:52581092-52679268	rno-miR-296-3p	1	1	1	1
rat_circ:chrX:52581092-52679268	rno-miR-187-3p	1	1	0	1
rat_circ:chrX:52581092-52679268	rno-miR-210-3p	1	1	0	1
rat_circ:chrX:52581092-52679268	rno-miR-665	1	1	1	1
rat_circ:chrX:52581092-52679268	rno-miR-154-5p	1	1	1	1
rat_circ:chrX:52581092-52679268	rno-miR-764-3p	1	1	0	1
rat_circ:chrX:52581092-52679268	rno-miR-107-3p	1	1	1	1
rat_circ:chrX:52581092-52679268	rno-miR-883-3p	1	1	1	1
rat_circ:chrX:52581092-52679268	rno-miR-22-5p	1	1	1	1
rat_circ:chrX:52581092-52679268	rno-miR-3075	1	1	1	1
rat_circ:chrX:52581092-52679268	rno-miR-3074	1	1	1	1
rat_circ:chrX:52581092-52679268	rno-miR-376b-5p	1	1	1	1
rat_circ:chrX:52581092-52679268	rno-miR-3072	1	1	0	1
rat_circ:chrX:52581092-52679268	rno-miR-664-3p	1	1	1	1
rat_circ:chrX:52581092-52679268	rno-miR-881-5p	1	1	1	1
rat_circ:chrX:52581092-52679268	rno-miR-216a-3p	1	1	1	1
rat_circ:chrX:52581092-52679268	rno-miR-3587	1	0	1	1
rat_circ:chrX:52581092-52679268	rno-miR-3578	1	1	0	1
rat_circ:chrX:52581092-52679268	rno-miR-448-3p	1	1	1	1
rat_circ:chrX:52581092-52679268	rno-miR-509-3p	1	1	1	1
rat_circ:chrX:52581092-52679268	rno-miR-3589	1	1	1	1
rat_circ:chrX:52581092-52679268	rno-miR-376a-5p	1	1	0	1
rat_circ:chrX:52581092-52679268	rno-miR-433-5p	1	1	0	1
rat_circ:chrX:52581092-52679268	rno-let-7e-3p	1	1	0	1
rat_circ:chrX:52581092-52679268	rno-miR-547-3p	1	1	1	1
rat_circ:chrX:52581092-52679268	rno-miR-105	1	1	1	1
rat_circ:chrX:52581092-52679268	rno-miR-879-5p	1	1	0	1
rat_circ:chrX:52581092-52679268	rno-miR-129-1-3p	1	1	1	1
rat_circ:chrX:52581092-52679268	rno-miR-30c-2-3p	1	1	1	1
rat_circ:chrX:52581092-52679268	rno-miR-222-3p	1	1	0	1
rat_circ:chrX:52581092-52679268	rno-miR-370-5p	1	1	1	1
rat_circ:chrX:52581092-52679268	rno-miR-711	1	1	0	1
rat_circ:chrX:52581092-52679268	rno-miR-3102	1	1	1	1
rat_circ:chrX:52581092-52679268	rno-miR-471-5p	1	1	0	1
rat_circ:chrX:52581092-52679268	rno-miR-130a-5p	1	1	1	1
rat_circ:chrX:52581092-52679268	rno-miR-292-3p	1	1	0	1
rat_circ:chrX:52581092-52679268	rno-miR-219a-2-3p	1	1	1	1
rat_circ:chrX:52581092-52679268	rno-miR-291b	1	1	1	1
rat_circ:chrX:52581092-52679268	rno-miR-27b-5p	1	1	1	1
rat_circ:chrX:52581092-52679268	rno-miR-181a-1-3p	1	1	0	1
rat_circ:chrX:52581092-52679268	rno-miR-23b-3p	1	1	1	1
rat_circ:chrX:52581092-52679268	rno-miR-327	1	1	1	1
rat_circ:chrX:52581092-52679268	rno-miR-411-5p	1	1	1	1
rat_circ:chrX:52581092-52679268	rno-miR-487b-3p	1	1	0	1
rat_circ:chrX:52581092-52679268	rno-miR-326-5p	1	1	1	1
rat_circ:chrX:52581092-52679268	rno-miR-20b-3p	1	1	0	1
rat_circ:chrX:52581092-52679268	rno-miR-183-3p	1	1	1	1
rat_circ:chrX:52581092-52679268	rno-miR-1839-3p	1	1	1	1
rat_circ:chrX:52581092-52679268	rno-miR-379-5p	1	1	0	1
rat_circ:chrX:52581092-52679268	rno-miR-219a-5p	1	1	1	1
rat_circ:chrX:52581092-52679268	rno-miR-466b-3p	1	1	1	1
rat_circ:chrX:52581092-52679268	rno-miR-493-3p	1	1	1	1
rat_circ:chrX:52581092-52679268	rno-miR-551b-5p	1	1	1	1
rat_circ:chrX:52581092-52679268	rno-miR-208a-3p	1	1	1	1
rat_circ:chrX:52581092-52679268	rno-miR-148a-5p	1	1	1	1
rat_circ:chrX:52581092-52679268	rno-miR-291a-5p	1	1	1	1
rat_circ:chrX:52581092-52679268	rno-miR-3084c-5p	1	1	1	1
rat_circ:chrX:52581092-52679268	rno-miR-380-3p	1	1	1	1
rat_circ:chrX:52581092-52679268	rno-miR-98-5p	1	1	1	1
rat_circ:chrX:52581092-52679268	rno-miR-9a-3p	1	1	1	1
rat_circ:chrX:52581092-52679268	rno-miR-3120	1	1	1	1
rat_circ:chrX:52581092-52679268	rno-miR-511-3p	1	1	1	1
rat_circ:chrX:52581092-52679268	rno-miR-193b-3p	1	1	1	1
rat_circ:chrX:52581092-52679268	rno-miR-203a-5p	1	1	1	1
rat_circ:chrX:52581092-52679268	rno-miR-139-3p	1	1	1	1
rat_circ:chrX:52581092-52679268	rno-miR-6328	1	1	0	1
rat_circ:chrX:52581092-52679268	rno-miR-6329	1	1	1	1
rat_circ:chrX:52581092-52679268	rno-miR-431	1	1	0	1
rat_circ:chrX:52581092-52679268	rno-miR-6322	1	1	1	1
rat_circ:chrX:52581092-52679268	rno-miR-6323	1	1	1	1
rat_circ:chrX:52581092-52679268	rno-miR-336-3p	1	1	1	1
rat_circ:chrX:52581092-52679268	rno-miR-6326	1	1	1	1
rat_circ:chrX:52581092-52679268	rno-miR-6327	1	1	1	1
rat_circ:chrX:52581092-52679268	rno-miR-6324	1	1	1	1
rat_circ:chrX:52581092-52679268	rno-miR-6325	1	1	1	1
rat_circ:chrX:52581092-52679268	rno-miR-383-5p	1	1	1	1
rat_circ:chrX:52581092-52679268	rno-miR-218a-5p	1	1	1	1
rat_circ:chrX:52581092-52679268	rno-miR-381-3p	1	1	1	1
rat_circ:chrX:52581092-52679268	rno-miR-323-3p	1	1	1	1
rat_circ:chrX:52581092-52679268	rno-miR-541-3p	1	1	0	1
rat_circ:chrX:52581092-52679268	rno-miR-874-3p	1	1	0	1
rat_circ:chrX:52581092-52679268	rno-miR-496-5p	1	1	1	1
rat_circ:chrX:52581092-52679268	rno-miR-27a-5p	1	1	0	1
rat_circ:chrX:52581092-52679268	rno-miR-384-5p	1	1	0	1
rat_circ:chrX:52581092-52679268	rno-miR-203b-5p	1	1	1	1
rat_circ:chrX:52581092-52679268	rno-miR-218a-1-3p	1	1	1	1
rat_circ:chrX:52581092-52679268	rno-miR-463-3p	1	1	1	1
rat_circ:chrX:52581092-52679268	rno-miR-672-3p	1	1	1	1
rat_circ:chrX:52581092-52679268	rno-miR-666-3p	1	1	1	1
rat_circ:chrX:52581092-52679268	rno-miR-145-3p	1	1	1	1
rat_circ:chrX:52581092-52679268	rno-miR-344b-1-3p	1	1	1	1
rat_circ:chrX:52581092-52679268	rno-miR-871-3p	1	1	1	1
rat_circ:chrX:52581092-52679268	rno-miR-5132-5p	1	1	1	1
rat_circ:chrX:52581092-52679268	rno-miR-1247-3p	1	1	0	1
rat_circ:chrX:52581092-52679268	rno-miR-504	1	1	0	1
rat_circ:chrX:52581092-52679268	rno-miR-374-3p	1	1	1	1
rat_circ:chrX:52581092-52679268	rno-miR-544-3p	1	1	1	1
rat_circ:chrX:52581092-52679268	rno-miR-99b-3p	1	1	1	1
rat_circ:chrX:52581092-52679268	rno-miR-6320	1	1	1	1
rat_circ:chrX:52581092-52679268	rno-miR-1297	1	1	1	1
rat_circ:chrX:52581092-52679268	rno-miR-6321	1	1	1	1
rat_circ:chrX:52581092-52679268	rno-miR-190a-3p	1	1	1	1
rat_circ:chrX:52581092-52679268	rno-miR-125a-3p	1	1	0	1
rat_circ:chrX:52581092-52679268	rno-miR-195-3p	1	1	1	1
rat_circ:chrX:52581092-52679268	rno-miR-146b-5p	1	1	1	1
rat_circ:chrX:52581092-52679268	rno-miR-743b-5p	1	1	1	1
rat_circ:chrX:52581092-52679268	rno-miR-155-5p	1	1	0	1
rat_circ:chrX:52581092-52679268	rno-miR-7b	1	1	1	1
rat_circ:chrX:52581092-52679268	rno-miR-380-5p	1	1	1	1
rat_circ:chrX:52581092-52679268	rno-miR-340-3p	1	1	0	1
rat_circ:chrX:52581092-52679268	rno-miR-137-5p	1	1	0	1
rat_circ:chrX:52581092-52679268	rno-miR-542-3p	1	1	1	1
rat_circ:chrX:52581092-52679268	rno-miR-378a-3p	1	1	1	1
rat_circ:chrX:52581092-52679268	rno-miR-503-5p	1	1	1	1
rat_circ:chrX:52581092-52679268	rno-miR-675-5p	1	1	0	1
rat_circ:chrX:52581092-52679268	rno-miR-3585-5p	1	1	1	1
rat_circ:chrX:52581092-52679268	rno-miR-465-3p	1	1	1	1
rat_circ:chrX:52581092-52679268	rno-miR-204-5p	1	1	1	1
rat_circ:chrX:52581092-52679268	rno-miR-15b-3p	1	1	0	1
rat_circ:chrX:52581092-52679268	rno-miR-320-3p	1	1	1	1
rat_circ:chrX:52581092-52679268	rno-miR-466b-2-3p	1	1	1	1
rat_circ:chrX:52581092-52679268	rno-miR-190b-3p	1	1	1	1
rat_circ:chrX:52581092-52679268	rno-miR-3553	1	1	1	1
rat_circ:chrX:52581092-52679268	rno-miR-3550	1	1	0	1
rat_circ:chrX:52581092-52679268	rno-let-7i-5p	1	1	1	1
rat_circ:chrX:52581092-52679268	rno-miR-615	1	1	0	1
rat_circ:chrX:52581092-52679268	rno-miR-759	1	1	1	1
rat_circ:chrX:52581092-52679268	rno-miR-540-5p	1	1	1	1
rat_circ:chrX:52581092-52679268	rno-miR-708-3p	1	1	1	1
rat_circ:chrX:52581092-52679268	rno-miR-295-3p	1	1	1	1
rat_circ:chrX:52581092-52679268	rno-miR-3586-5p	1	1	1	1
rat_circ:chrX:52581092-52679268	rno-miR-207	1	1	1	1
rat_circ:chrX:52581092-52679268	rno-miR-423-5p	1	1	1	1
rat_circ:chrX:52581092-52679268	rno-miR-205	1	1	1	1
rat_circ:chrX:52581092-52679268	rno-miR-148b-5p	1	1	1	1
rat_circ:chrX:52581092-52679268	rno-miR-3571	1	1	1	1
rat_circ:chrX:52581092-52679268	rno-miR-135b-5p	1	1	0	1
rat_circ:chrX:52581092-52679268	rno-miR-351-5p	1	1	1	1
rat_circ:chrX:52581092-52679268	rno-miR-449c-3p	1	1	0	1
rat_circ:chrX:52581092-52679268	rno-miR-1224	1	1	1	1
rat_circ:chrX:52581092-52679268	rno-miR-218a-2-3p	1	1	1	1
rat_circ:chrX:52581092-52679268	rno-miR-133b-5p	1	1	0	1
rat_circ:chrX:52581092-52679268	rno-miR-1193-5p	1	1	1	1
rat_circ:chrX:52581092-52679268	rno-miR-141-5p	1	1	1	1
rat_circ:chrX:52581092-52679268	rno-miR-31a-5p	1	1	0	1
rat_circ:chrX:52581092-52679268	rno-miR-103-1-5p	1	1	1	1
rat_circ:chrX:52581092-52679268	rno-miR-212-3p	1	1	1	1
rat_circ:chrX:52581092-52679268	rno-miR-330-5p	1	1	1	1
rat_circ:chrX:52581092-52679268	rno-miR-329-3p	1	1	1	1
rat_circ:chrX:52581092-52679268	rno-miR-3576	1	1	0	1
rat_circ:chrX:52581092-52679268	rno-miR-324-3p	1	1	1	1
rat_circ:chrX:52581092-52679268	rno-miR-3573-3p	1	1	1	1
rat_circ:chrX:52581092-52679268	rno-miR-133a-5p	1	1	0	1
rat_circ:chrX:52581092-52679268	rno-miR-3583-5p	1	1	1	1
rat_circ:chrX:52581092-52679268	rno-miR-154-3p	1	1	1	1
rat_circ:chrX:52581092-52679268	rno-miR-1-3p	1	1	1	1
rat_circ:chrX:52581092-52679268	rno-miR-1843a-5p	1	1	1	1
rat_circ:chrX:52581092-52679268	rno-miR-129-2-3p	1	1	1	1
rat_circ:chrX:52581092-52679268	rno-miR-182	1	1	1	1
rat_circ:chrX:52581092-52679268	rno-miR-463-5p	1	1	1	1
rat_circ:chrX:52581092-52679268	rno-miR-664-2-5p	1	1	0	1
rat_circ:chrX:52581092-52679268	rno-miR-140-5p	1	1	1	1
rat_circ:chrX:52581092-52679268	rno-miR-219b	1	1	1	1
rat_circ:chrX:52581092-52679268	rno-miR-152-5p	1	1	0	1
rat_circ:chrX:52581092-52679268	rno-miR-32-5p	1	1	1	1
rat_circ:chrX:52581092-52679268	rno-miR-3541	1	1	0	1
rat_circ:chrX:52581092-52679268	rno-miR-106b-5p	1	1	1	1
rat_circ:chrX:52581092-52679268	rno-miR-33-3p	1	1	1	1
rat_circ:chrX:52581092-52679268	rno-miR-18a-3p	1	1	0	1
rat_circ:chrX:52581092-52679268	rno-miR-126b	1	1	1	1
rat_circ:chrX:52581092-52679268	rno-miR-28-3p	1	1	1	1
rat_circ:chrX:52581092-52679268	rno-miR-138-5p	1	1	0	1
rat_circ:chrX:52581092-52679268	rno-miR-92b-5p	1	1	0	1
rat_circ:chrX:52581092-52679268	rno-miR-582-5p	1	1	1	1
rat_circ:chrX:52581092-52679268	rno-miR-466c-5p	1	1	0	1
rat_circ:chrX:52581092-52679268	rno-miR-3084b-3p	1	1	1	1
rat_circ:chrX:52581092-52679268	rno-miR-128-1-5p	1	1	0	1
rat_circ:chrX:52581092-52679268	rno-miR-409b	1	1	0	1
rat_circ:chrX:52581092-52679268	rno-miR-3084a-3p	1	1	1	1
rat_circ:chrX:52581092-52679268	rno-miR-214-5p	1	1	0	1
rat_circ:chrX:52581092-52679268	rno-miR-3590-5p	1	1	1	1
rat_circ:chrX:52581092-52679268	rno-miR-3549	1	1	0	1
rat_circ:chrX:52581092-52679268	rno-miR-96-5p	1	1	1	1
rat_circ:chrX:52581092-52679268	rno-miR-421-5p	1	1	1	1
rat_circ:chrX:52581092-52679268	rno-miR-345-3p	1	1	0	1
rat_circ:chrX:52581092-52679268	rno-miR-7a-2-3p	1	1	1	1
rat_circ:chrX:52581092-52679268	rno-miR-412-3p	1	1	1	1
rat_circ:chrX:52581092-52679268	rno-miR-743a-5p	1	1	1	1
rat_circ:chrX:52581092-52679268	rno-miR-425-5p	1	1	1	1
rat_circ:chrX:52581092-52679268	rno-miR-93-3p	1	1	1	1
rat_circ:chrX:52581092-52679268	rno-miR-146b-3p	1	1	1	1
rat_circ:chrX:52581092-52679268	rno-miR-673-3p	1	1	0	1
rat_circ:chrX:52581092-52679268	rno-miR-99a-3p	1	1	1	1
rat_circ:chrX:52581092-52679268	rno-miR-206-5p	1	1	1	1
rat_circ:chrX:52581092-52679268	rno-miR-151-3p	1	1	1	1
rat_circ:chrX:52581092-52679268	rno-miR-873-5p	1	1	1	1
rat_circ:chrX:52581092-52679268	rno-miR-466b-5p	1	1	1	1
rat_circ:chrX:52581092-52679268	rno-miR-493-5p	1	1	1	1
rat_circ:chrX:52581092-52679268	rno-miR-369-5p	1	1	1	1
rat_circ:chrX:52581092-52679268	rno-miR-674-3p	1	1	1	1
rat_circ:chrX:52581092-52679268	rno-miR-764-5p	1	1	1	1
rat_circ:chrX:52581092-52679268	rno-miR-208a-5p	1	1	1	1
rat_circ:chrX:52581092-52679268	rno-miR-6216	1	1	1	1
rat_circ:chrX:52581092-52679268	rno-miR-184	1	1	0	1
rat_circ:chrX:52581092-52679268	rno-miR-29c-5p	1	1	0	1
rat_circ:chrX:52581092-52679268	rno-miR-362-5p	1	1	1	1
rat_circ:chrX:52581092-52679268	rno-miR-24-2-5p	1	1	0	1
rat_circ:chrX:52581092-52679268	rno-miR-142-5p	1	1	1	1
rat_circ:chrX:52581092-52679268	rno-let-7a-1-3p	1	1	1	1
rat_circ:chrX:52581092-52679268	rno-miR-742-3p	1	1	0	1
rat_circ:chrX:52581092-52679268	rno-miR-26b-3p	1	1	1	1
rat_circ:chrX:52581092-52679268	rno-miR-101b-3p	1	1	1	1
rat_circ:chrX:52581092-52679268	rno-miR-301b-3p	1	1	0	1
rat_circ:chrX:52581092-52679268	rno-miR-211-3p	1	1	0	1
rat_circ:chrX:52581092-52679268	rno-miR-365-5p	1	1	0	1
rat_circ:chrX:52581092-52679268	rno-miR-146a-5p	1	1	1	1
rat_circ:chrX:52581092-52679268	rno-miR-181b-5p	1	1	1	1
rat_circ:chrX:52581092-52679268	rno-miR-485-5p	1	1	0	1
rat_circ:chrX:52581092-52679268	rno-miR-196b-5p	1	1	0	1
rat_circ:chrX:52581092-52679268	rno-miR-466d	1	1	1	1
rat_circ:chrX:52581092-52679268	rno-miR-1949	1	1	1	1
rat_circ:chrX:52581092-52679268	rno-let-7f-2-3p	1	1	1	1
rat_circ:chrX:52581092-52679268	rno-miR-375-3p	0	1	1	1
rat_circ:chrX:52581092-52679268	rno-miR-298-3p	1	1	1	1
rat_circ:chrX:52581092-52679268	rno-let-7a-2-3p	1	1	1	1
rat_circ:chrX:52581092-52679268	rno-miR-29a-5p	1	1	1	1
rat_circ:chrX:52581092-52679268	rno-miR-100-5p	1	1	1	1
rat_circ:chrX:52581092-52679268	rno-miR-741-3p	1	1	1	1
rat_circ:chrX:52581092-52679268	rno-miR-181d-5p	1	1	1	1
rat_circ:chrX:52581092-52679268	rno-miR-1956-5p	1	1	0	1
rat_circ:chrX:52581092-52679268	rno-miR-490-5p	1	1	1	1
rat_circ:chrX:52581092-52679268	rno-miR-3594-5p	1	1	0	1
rat_circ:chrX:52581092-52679268	rno-miR-144-5p	1	1	1	1
rat_circ:chrX:52581092-52679268	rno-miR-3558-3p	1	1	0	1
rat_circ:chrX:52581092-52679268	rno-miR-136-3p	1	1	0	1
rat_circ:chrX:52581092-52679268	rno-miR-200a-3p	1	1	1	1
rat_circ:chrX:52581092-52679268	rno-let-7f-1-3p	1	1	1	1
rat_circ:chrX:52581092-52679268	rno-miR-186-3p	1	1	1	1
rat_circ:chrX:52581092-52679268	rno-miR-1912-5p	1	1	1	1
rat_circ:chrX:52581092-52679268	rno-miR-376c-3p	1	1	1	1
rat_circ:chrX:52581092-52679268	rno-miR-29b-5p	1	1	1	1
rat_circ:chrX:52581092-52679268	rno-miR-497-5p	1	1	1	1
rat_circ:chrX:52581092-52679268	rno-miR-3580-3p	1	1	0	1
rat_circ:chrX:52581092-52679268	rno-miR-223-3p	1	1	0	1
rat_circ:chrX:52581092-52679268	rno-miR-875	1	1	1	1
rat_circ:chrX:52581092-52679268	rno-miR-877	1	1	0	1
rat_circ:chrX:52581092-52679268	rno-miR-876	1	1	1	1
rat_circ:chrX:52581092-52679268	rno-miR-361-5p	1	1	1	1
rat_circ:chrX:52581092-52679268	rno-miR-505-5p	1	1	1	1
rat_circ:chrX:52581092-52679268	rno-miR-299b-3p	1	1	1	1
rat_circ:chrX:52581092-52679268	rno-miR-99b-5p	1	1	1	1
rat_circ:chrX:52581092-52679268	rno-miR-26a-3p	1	1	0	1
rat_circ:chrX:52581092-52679268	rno-miR-202-5p	1	1	1	1
rat_circ:chrX:52581092-52679268	rno-miR-335	1	1	1	1
rat_circ:chrX:52581092-52679268	rno-miR-299b-5p	1	1	1	1
rat_circ:chrX:52581092-52679268	rno-miR-668	1	1	1	1
rat_circ:chrX:52581092-52679268	rno-miR-30d-5p	1	1	0	1
rat_circ:chrX:52581092-52679268	rno-miR-322-3p	1	1	1	1
rat_circ:chrX:52581092-52679268	rno-miR-339-5p	1	1	1	1
rat_circ:chrX:52581092-52679268	rno-miR-509-5p	1	1	1	1
rat_circ:chrX:52581092-52679268	rno-miR-376a-3p	1	1	0	1
rat_circ:chrX:52581092-52679268	rno-miR-7a-5p	1	1	1	1
rat_circ:chrX:52581092-52679268	rno-miR-878	1	1	0	1
rat_circ:chrX:52581092-52679268	rno-miR-143-5p	1	1	0	1
rat_circ:chrX:52581092-52679268	rno-miR-132-3p	1	1	1	1
rat_circ:chrX:52581092-52679268	rno-miR-10a-5p	1	1	0	1
rat_circ:chrX:52581092-52679268	rno-miR-3551-3p	1	1	1	1
rat_circ:chrX:52581092-52679268	rno-miR-328b-3p	1	1	1	1
rat_circ:chrX:52581092-52679268	rno-miR-122-5p	1	1	1	1
rat_circ:chrX:52581092-52679268	rno-miR-188-3p	1	1	1	1
rat_circ:chrX:52581092-52679268	rno-miR-370-3p	1	1	0	1
rat_circ:chrX:52581092-52679268	rno-miR-23a-5p	1	1	1	1
rat_circ:chrX:52581092-52679268	rno-miR-652-5p	1	1	1	1
rat_circ:chrX:52581092-52679268	rno-miR-299a-5p	1	1	1	1
rat_circ:chrX:52581092-52679268	rno-miR-98-3p	1	1	1	1
rat_circ:chrX:52581092-52679268	rno-miR-200c-5p	1	1	1	1
rat_circ:chrX:52581092-52679268	rno-miR-16-5p	1	1	1	1
rat_circ:chrX:52581092-52679268	rno-miR-667-5p	1	1	1	1
rat_circ:chrX:52581092-52679268	rno-miR-103-2-5p	1	1	1	1
rat_circ:chrX:52581092-52679268	rno-miR-429	1	1	1	1
rat_circ:chrX:52581092-52679268	rno-miR-485-3p	1	1	1	1
rat_circ:chrX:52581092-52679268	rno-miR-129-5p	1	1	1	1
rat_circ:chrX:52581092-52679268	rno-miR-343	1	1	1	1
rat_circ:chrX:52581092-52679268	rno-miR-128-2-5p	1	1	0	1
rat_circ:chrX:52581092-52679268	rno-miR-341	1	1	0	1
rat_circ:chrX:52581092-52679268	rno-miR-347	1	1	1	1
rat_circ:chrX:52581092-52679268	rno-miR-346	1	1	1	1
rat_circ:chrX:52581092-52679268	rno-miR-23b-5p	1	1	0	1
rat_circ:chrX:52581092-52679268	rno-miR-6332	1	1	0	1
rat_circ:chrX:52581092-52679268	rno-miR-3064-3p	1	1	1	1
rat_circ:chrX:52581092-52679268	rno-miR-337-5p	1	1	1	1
rat_circ:chrX:52581092-52679268	rno-miR-411-3p	1	1	1	1
rat_circ:chrX:52581092-52679268	rno-miR-217-5p	1	1	1	1
rat_circ:chrX:52581092-52679268	rno-miR-3583-3p	1	1	0	1
rat_circ:chrX:52581092-52679268	rno-miR-326-3p	1	1	1	1
rat_circ:chrX:52581092-52679268	rno-miR-451-5p	1	1	0	1
rat_circ:chrX:52581092-52679268	rno-miR-702-3p	1	1	0	1
rat_circ:chrX:52581092-52679268	rno-miR-664-1-5p	1	1	0	1
rat_circ:chrX:52581092-52679268	rno-miR-301a-3p	1	1	0	1
rat_circ:chrX:52581092-52679268	rno-miR-758-3p	1	1	1	1
rat_circ:chrX:52581092-52679268	rno-miR-30a-3p	1	1	1	1
rat_circ:chrX:52581092-52679268	rno-let-7e-5p	1	1	1	1
rat_circ:chrX:52581092-52679268	rno-miR-375-5p	1	1	0	1
rat_circ:chrX:52581092-52679268	rno-miR-324-5p	1	1	1	1
rat_circ:chrX:52581092-52679268	rno-miR-200b-3p	1	1	1	1
rat_circ:chrX:52581092-52679268	rno-miR-325-3p	1	1	1	1
rat_circ:chrX:52581092-52679268	rno-miR-19a-5p	1	1	1	1
rat_circ:chrX:52581092-52679268	rno-miR-382-3p	1	1	1	1
rat_circ:chrX:52581092-52679268	rno-miR-9a-5p	1	1	0	1
rat_circ:chrX:52581092-52679268	rno-miR-344a-3p	1	1	1	1
rat_circ:chrX:52581092-52679268	rno-miR-770-3p	1	1	0	1
rat_circ:chrX:52581092-52679268	rno-miR-192-3p	1	1	1	1
rat_circ:chrX:52581092-52679268	rno-miR-196c-3p	1	1	1	1
rat_circ:chrX:52581092-52679268	rno-miR-30c-5p	1	1	0	1
rat_circ:chrX:52581092-52679268	rno-miR-185-3p	1	1	1	1
rat_circ:chrX:52581092-52679268	rno-miR-208b-5p	1	1	1	1
rat_circ:chrX:52581092-52679268	rno-miR-3593-3p	1	1	0	1
rat_circ:chrX:52581092-52679268	rno-miR-150-5p	1	1	1	1
rat_circ:chrX:52581092-52679268	rno-miR-25-5p	1	1	0	1
rat_circ:chrX:52581092-52679268	rno-miR-336-5p	1	1	1	1
rat_circ:chrX:52581092-52679268	rno-miR-30e-5p	1	1	0	1
rat_circ:chrX:52581092-52679268	rno-miR-194-5p	1	1	1	1
rat_circ:chrX:52581092-52679268	rno-miR-29c-3p	1	1	1	1
rat_circ:chrX:52581092-52679268	rno-miR-193a-3p	1	1	1	1
rat_circ:chrX:52581092-52679268	rno-miR-9b-5p	1	1	0	1
rat_circ:chrX:52581092-52679268	rno-miR-543-5p	1	1	1	1
rat_circ:chrX:52581092-52679268	rno-miR-328a-5p	1	1	0	1
rat_circ:chrX:52581092-52679268	rno-miR-363-3p	1	1	1	1
rat_circ:chrX:52581092-52679268	rno-miR-410-3p	1	1	1	1
rat_circ:chrX:52581092-52679268	rno-miR-1298	1	1	1	1
rat_circ:chrX:52581092-52679268	rno-miR-27a-3p	1	1	1	1
rat_circ:chrX:52581092-52679268	rno-miR-434-3p	1	1	1	1
rat_circ:chrX:52581092-52679268	rno-miR-496-3p	1	1	1	1
rat_circ:chrX:52581092-52679268	rno-miR-653-5p	1	1	1	1
rat_circ:chrX:52581092-52679268	rno-miR-201-5p	1	1	1	1
rat_circ:chrX:52581092-52679268	rno-miR-761	1	1	1	1
rat_circ:chrX:52581092-52679268	rno-miR-762	1	1	0	1
rat_circ:chrX:52581092-52679268	rno-miR-672-5p	1	1	1	1
rat_circ:chrX:52581092-52679268	rno-miR-880-5p	1	1	1	1
rat_circ:chrX:52581092-52679268	rno-miR-3584-3p	1	1	0	1
rat_circ:chrX:52581092-52679268	rno-miR-3543	1	1	1	1
rat_circ:chrX:52581092-52679268	rno-miR-568	1	1	1	1
rat_circ:chrX:52581092-52679268	rno-miR-3544	1	1	0	1
rat_circ:chrX:52581092-52679268	rno-miR-3547	1	1	0	1
rat_circ:chrX:52581092-52679268	rno-miR-3546	1	1	0	1
rat_circ:chrX:52581092-52679268	rno-miR-495	1	1	1	1
rat_circ:chrX:52581092-52679268	rno-miR-3548	1	1	1	1
rat_circ:chrX:52581092-52679268	rno-miR-1247-5p	0	1	1	1
rat_circ:chrX:52581092-52679268	rno-miR-3084c-3p	1	1	1	1
rat_circ:chrX:52581092-52679268	rno-miR-760-5p	1	1	1	1
rat_circ:chrX:52581092-52679268	rno-miR-181a-5p	1	1	1	1
rat_circ:chrX:52581092-52679268	rno-miR-500-3p	1	1	1	1
rat_circ:chrX:52581092-52679268	rno-miR-196a-5p	1	1	0	1
rat_circ:chrX:52581092-52679268	rno-miR-224-3p	1	1	0	1
rat_circ:chrX:52581092-52679268	rno-miR-216a-5p	1	1	1	1
rat_circ:chrX:52581092-52679268	rno-miR-7578	1	1	1	1
rat_circ:chrX:52581092-52679268	rno-miR-125a-5p	1	1	1	1
rat_circ:chrX:52581092-52679268	rno-miR-3065-3p	1	1	1	1
rat_circ:chrX:52581092-52679268	rno-miR-199a-3p	1	1	1	1
rat_circ:chrX:52581092-52679268	rno-miR-92a-1-5p	1	1	1	1
rat_circ:chrX:52581092-52679268	rno-miR-137-3p	1	1	1	1
rat_circ:chrX:52581092-52679268	rno-miR-879-3p	1	1	1	1
rat_circ:chrX:52581092-52679268	rno-miR-503-3p	1	1	1	1
rat_circ:chrX:52581092-52679268	rno-miR-222-5p	1	1	0	1
rat_circ:chrX:52581092-52679268	rno-miR-130b-3p	1	1	0	1
rat_circ:chrX:52581092-52679268	rno-miR-204-3p	1	1	1	1
rat_circ:chrX:52581092-52679268	rno-let-7a-5p	1	1	1	1
rat_circ:chrX:52581092-52679268	rno-miR-452-3p	1	1	1	1
rat_circ:chrX:52581092-52679268	rno-let-7i-3p	1	1	0	1
rat_circ:chrX:52581092-52679268	rno-miR-292-5p	1	1	1	1
rat_circ:chrX:52581092-52679268	rno-miR-489-5p	1	1	0	1
rat_circ:chrX:52581092-52679268	rno-miR-494-5p	1	1	1	1
rat_circ:chrX:52581092-52679268	rno-miR-133c	1	1	1	1
rat_circ:chrX:52581092-52679268	rno-miR-27b-3p	1	1	1	1
rat_circ:chrX:52581092-52679268	rno-miR-155-3p	1	1	1	1
rat_circ:chrX:52581092-52679268	rno-miR-486	1	1	1	1
rat_circ:chrX:52581092-52679268	rno-miR-148b-3p	1	1	1	1
rat_circ:chrX:52581092-52679268	rno-miR-183-5p	1	1	1	1
rat_circ:chrX:52581092-52679268	rno-miR-3551-5p	1	1	1	1
rat_circ:chrX:52581092-52679268	rno-miR-338-3p	1	1	1	1
rat_circ:chrX:52581092-52679268	rno-miR-483-3p	1	1	0	1
rat_circ:chrX:52581092-52679268	rno-miR-935	1	1	1	1
rat_circ:chrX:52581092-52679268	rno-miR-290	1	1	1	1
rat_circ:chrX:52581092-52679268	rno-miR-153-3p	1	1	1	1
rat_circ:chrX:52581092-52679268	rno-miR-148a-3p	1	1	1	1
rat_circ:chrX:52581092-52679268	rno-miR-376c-5p	1	1	1	1
rat_circ:chrX:52581092-52679268	rno-miR-34b-5p	1	1	0	1
rat_circ:chrX:52581092-52679268	rno-miR-10b-5p	1	1	1	1
rat_circ:chrX:52581092-52679268	rno-miR-376b-3p	1	1	1	1
rat_circ:chrX:52581092-52679268	rno-miR-450b-3p	1	1	1	1
rat_circ:chrX:52581092-52679268	rno-miR-133a-3p	1	1	1	1
rat_circ:chrX:52581092-52679268	rno-let-7g-5p	1	1	1	1
rat_circ:chrX:52581092-52679268	rno-miR-342-5p	1	1	0	1
rat_circ:chrX:52581092-52679268	rno-miR-488-5p	1	1	0	1
rat_circ:chrX:52581092-52679268	rno-let-7b-5p	1	1	1	1
rat_circ:chrX:52581092-52679268	rno-miR-17-2-3p	1	1	0	1
rat_circ:chrX:52581092-52679268	rno-miR-3588	1	1	1	1
rat_circ:chrX:52581092-52679268	rno-miR-344b-3p	1	1	1	1
rat_circ:chrX:52581092-52679268	rno-miR-181b-2-3p	1	1	1	1
rat_circ:chrX:52581092-52679268	rno-miR-3552	1	1	1	1
rat_circ:chrX:52581092-52679268	rno-miR-1896	1	1	0	1
rat_circ:chrX:52581092-52679268	rno-let-7d-5p	1	1	1	1
rat_circ:chrX:52581092-52679268	rno-miR-181b-1-3p	1	1	1	1
rat_circ:chrX:52581092-52679268	rno-miR-21-3p	1	1	1	1
rat_circ:chrX:52581092-52679268	rno-miR-466c-3p	1	1	1	1
rat_circ:chrX:52581092-52679268	rno-miR-293-5p	1	1	1	1
rat_circ:chrX:52581092-52679268	rno-miR-126a-5p	1	1	1	1
rat_circ:chrX:52581092-52679268	rno-miR-96-3p	1	1	1	1
rat_circ:chrX:52581092-52679268	rno-miR-409a-5p	1	1	1	1
rat_circ:chrX:52581092-52679268	rno-miR-210-5p	1	1	1	1
rat_circ:chrX:52581092-52679268	rno-miR-582-3p	1	1	0	1
rat_circ:chrX:52581092-52679268	rno-miR-101a-5p	1	1	1	1
rat_circ:chrX:52581092-52679268	rno-miR-374-5p	1	1	1	1
rat_circ:chrX:52581092-52679268	rno-miR-22-3p	1	1	0	1
rat_circ:chrX:52581092-52679268	rno-miR-484	1	1	0	1
rat_circ:chrX:52581092-52679268	rno-miR-99a-5p	1	1	1	1
rat_circ:chrX:52581092-52679268	rno-miR-221-3p	1	1	0	1
rat_circ:chrX:52581092-52679268	rno-miR-153-5p	1	1	1	1
rat_circ:chrX:52581092-52679268	rno-miR-3575	1	1	1	1
rat_circ:chrX:52581092-52679268	rno-miR-34a-5p	1	1	0	1
rat_circ:chrX:52581092-52679268	rno-miR-301a-5p	1	1	1	1
rat_circ:chrX:52581092-52679268	rno-miR-448-5p	1	1	1	1
rat_circ:chrX:52581092-52679268	rno-miR-409a-3p	1	1	1	1
rat_circ:chrX:52581092-52679268	rno-miR-743b-3p	1	1	1	1
rat_circ:chrX:52581092-52679268	rno-miR-433-3p	1	1	1	1
rat_circ:chrX:52581092-52679268	rno-miR-181c-3p	1	1	0	1
[truncated: 241,374+ more rows]
